# Supplementary material for: Analysis of differentially expressed genes discovers Latroeggtoxin VI-induced changes and SYNJ1 as a main target in PC12 cells
Source: BMC Genomics. 2023 Sep 4;24:517. doi: 10.1186/s12864-023-09634-5 (PMC10478359; doi:10.1186/s12864-023-09634-5)
Supplement: Supplementary file 2 — Additional file 2 [file 12864_2023_9634_MOESM2_ESM.xlsx]

## Sheet: CL_vs_DZ.转录本差异表达
		Additional file 2. Information on the up-regulated transcripts
Transcript id	MeanTPM (CLa)	MeanTPM (DZb)	CLa/DZb FoldChange	log2FoldChange	pValue	qValue	result	GeneID	GeneName	GeneDescription	Cellular componentc	Molecular functiond	Biological processe
ENSRNOT00000093033	28.12	0.0001	281200	18.1012	1.7e-28	6.88e-25	up	ENSRNOG00000020027	Arhgef2	Rho/Rac guanine nucleotide exchange factor 2	bicellular tight junction,cytoplasm,Golgi apparatus. [Extracellular region,Cytoplasm/cytosol,Golgi apparatus]	guanyl-nucleotide exchange factor activity. [Modulator]	intracellular signal transduction,innate immune response,cell division,immune system process,cell differentiation,nervous system development,cell cycle,multicellular organism development,regulation of catalytic activity. [Signaling,Immune,Differentiation and development,Cell cycle,Enzyme activity regulation]
ENSRNOT00000016034	5.01	0.0001	50100	15.6125	0.0205969	0.48896	up	ENSRNOG00000012008	S100a3	S100 calcium binding protein A3	cytoplasm. [Cytoplasm/cytosol]	calcium ion binding,calcium-dependent protein binding,zinc ion binding,transition metal ion binding,metal ion binding. [Binding]	calcium-dependent cuticle cell differentiation, hair shaft and hair cuticular barrier formation. [Differentiation and development]
ENSRNOT00000068416	2.48667	0.0001	24866.7	14.6019	0.00289938	0.227062	up	ENSRNOG00000017085	Tubgcp3	tubulin, gamma complex associated protein 3	equatorial microtubule organizing center,centrosome,gamma-tubulin small complex, spindle pole,microtubule organizing center,microtubule,cytoplasm,cytoskeleton,centriole. [Cytoskeleton,Cytoplasm/cytosol]	gamma-tubulin binding,microtubule minus-end binding. [Binding]	mitotic cell cycle, cytoplasmic microtubule organization,microtubule nucleation by interphase microtubule organizing center,spindle assembly, microtubule cytoskeleton organization. [Cell cycle, Cytoskeleton organization]
ENSRNOT00000071863	1.27	0.0001	12700	13.6325	3.91e-11	7.2e-08	up	ENSRNOG00000043143	Eml1	echinoderm microtubule associated protein like 1	cytosol,cytoskeleton. [Cytoplasm/cytosol,Cytoskeleton]	microtubule binding. [Binding]	brain development,hematopoietic progenitor cell differentiation, microtubule cytoskeleton organization,neuroblast proliferation, mitotic spindle organization. [Differentiation and development, Cytoskeleton organization,Cell growth and proliferation, Cell cycle]
ENSRNOT00000025700	0.98	0.0001	9800	13.2586	0.0468019	0.635717	up	ENSRNOG00000018911	Pfkfb3	6-phosphofructo-2-kinase/fructose-2,6-biphosphatase 3	cytosol,nucleoplasm. [Cytoplasm/cytosol,Nucleus]	6-phosphofructo-2-kinase activity,catalytic activity,ATP binding,transferase activity, kinase activity, hydrolase activity,fructose-2,6-bisphosphate 2-phosphatase activity. [Catalysis,Binding]	fructose metabolic process, fructose 2,6-bisphosphate metabolic process,metabolic process, phosphorylation, carbohydrate phosphorylation,dephosphorylation. [Carbohydrate metabolism,Phosphorylation and dephosphorylation]
ENSRNOT00000038183	0.916667	0.0001	9166.67	13.1622	0.000889674	0.129841	up	ENSRNOG00000027697	Nmnat2	nicotinamide nucleotide adenylyltransferase 2	cytosol, Golgi apparatus,trans-Golgi network,Golgi apparatus,synapse,late endosome. [Cytoplasm/cytosol, Golgi apparatus,Synapse,Vesicle]	catalytic activity,nicotinate-nucleotide adenylyltransferase activity. [Catalysis]	NAD biosynthetic process, biosynthetic process,pyridine nucleotide biosynthetic process. [Other substance metabolism]
ENSRNOT00000045099	0.736667	0.0001	7366.67	12.8468	0.0139525	0.426908	up	ENSRNOG00000016256	Myo9b	myosin IXb	cell cortex, cytoplasm, myosin complex,cytoskeleton, lamellipodium,actin filament,perinuclear region of cytoplasm, ruffle. [Membrane/plasma membrane,Cytoplasm/cytosol,Cytoskeleton]	microfilament motor activity, motor activity,GTPase activator activity,ATP binding,calmodulin binding, actin binding,metal ion binding, nucleotide binding,actin-dependent ATPase activity, ADP binding, ATP-dependent protein binding,actin filament binding,zinc ion binding,protein homodimerization activity. [Transporter,Modulator,Catalysis,Binding]	actin filament-based movement,regulation of Rho protein signal transduction,Roundabout signaling pathway,signal transduction, Rho protein signal transduction, intracellular signal transduction, ARF protein signal transduction,monocyte chemotaxis,positive regulation of GTPase activity, lamellipodium morphogenesis,establishment of cell polarity. [Substance transport, Signaling,Enzyme activity regul…
ENSRNOT00000075890	0.733333	0.0001	7333.33	12.8403	0.0134674	0.420954	up	ENSRNOG00000007268	RGD1561796	RGD1561796	unknown. [Unknown]	unknown [Unknown]	unknown [Unknown]
ENSRNOT00000090834	0.56	0.0001	5600	12.4512	0.00145148	0.163715	up	ENSRNOG00000052873	Npnt	nephronectin	smooth muscle contractile fiber,integrin alpha8-beta1 complex,basement membrane,extracellular matrix,collagen-containing extracellular matrix,extracellular region,membrane. [Cytoplasm/cytosol, Membrane/plasma membrane, Extracellular region]	integrin binding,calcium ion binding. [Binding]	cell adhesion,branching involved in ureteric bud morphogenesis,extracellular matrix organization,positive regulation of transforming growth factor beta receptor signaling pathway,establishment of protein localization,positive regulation of ERK1 and ERK2 cascade,pilomotor reflex,positive regulation of transcription from RNA polymerase II promoter involved in smooth muscle cell differentiation,uret…
ENSRNOT00000085894	0.423333	0.0001	4233.33	12.0476	0.0394457	0.604311	up	ENSRNOG00000018184	Tpm1	tropomyosin 1, alpha	actin filament,actin cytoskeleton,cytoplasm,myofibril,muscle thin filament tropomyosin,protein-containing complex,cytoskeleton. [Cytoskeleton,Cytoplasm/cytosol]	actin binding. [Binding]	actin filament organization,muscle contraction,cardiac muscle contraction,muscle filament sliding,actin filament capping,positive regulation of stress fiber assembly,regulation of ATPase activity, positive regulation of heart rate by epinephrine,ventricular cardiac muscle tissue morphogenesis,positive regulation of cell adhesion,in utero embryonic development,ruffle organization,positive regulati…
ENSRNOT00000076661	0.42	0.0001	4200	12.0362	0.0401529	0.607756	up	ENSRNOG00000020532	Kcnq1	potassium voltage-gated channel subfamily Q member 1	voltage-gated potassium channel complex. [Membrane/plasma membrane]	voltage-gated potassium channel activity. [Ion channel]	potassium ion transport,potassium ion transmembrane transport. [Substance transport]
ENSRNOT00000079573	0.396667	0.0001	3966.67	11.9537	0.0153003	0.44083	up	ENSRNOG00000059552	Zkscan5	zinc finger with KRAB and SCAN domains 5	nucleus. [Nucleus]	RNA polymerase II cis-regulatory region sequence-specific DNA binding,DNA-binding transcription factor activity(RNA polymerase II-specific). [Binding,Transcription factor]	regulation of transcription by RNA polymerase II,regulation of transcription(DNA-templated). [Nucleic acid metabolism]
ENSRNOT00000088212	0.393333	0.0001	3933.33	11.9415	0.0295975	1	up	ENSRNOG00000001829	Ube2v2	ubiquitin conjugating enzyme E2 V2	nucleus,UBC13-MMS2 complex,nucleoplasm. [Nucleus,Cytoplasm/cytosol]	protein binding. [Binding]	protein K63-linked ubiquitination,postreplication repair,protein polyubiquitination,DNA double-strand break processing,positive regulation of neuron projection development,error-free postreplication DNA repair,positive regulation of DNA repair,positive regulation of synapse assembly,negative regulation of neuron apoptotic process,positive regulation of proteasomal ubiquitin-dependent protein cata…
ENSRNOT00000026335	0.386667	0.0001	3866.67	11.9169	0.0393321	1	up	ENSRNOG00000019384	Med11	mediator complex subunit 11	mediator complex, nucleus,ubiquitin ligase complex. [Cytoplasm/cytosol,Nucleus]	ubiquitin protein ligase activity,transcription coregulator activity. [Catalysis,Modulator]	regulation of transcription by RNA polymerase II,protein ubiquitination. [Nucleic acid metabolism,Protein metabolism]
ENSRNOT00000077055	0.35	0.0001	3500	11.7731	0.0111459	0.393074	up	ENSRNOG00000012358	Pcyt1b	phosphate cytidylyltransferase 1, choline, beta	endoplasmic reticulum. [Endoplasmic reticulum]	catalytic activity. [Catalysis]	biosynthetic process,phospholipid biosynthetic process,lipid metabolic process. [Lipid metabolism]
ENSRNOT00000091732	0.343333	0.0001	3433.33	11.7454	0.00121575	0.153176	up	ENSRNOG00000043498	Sik2	salt-inducible kinase 2	nucleus,cytoplasm. [Nucleus,Cytoplasm/cytosol]	protein kinase activity,protein serine/threonine kinase activity,ATP binding,transferase activity,protein threonine kinase activity,protein serine kinase activity,magnesium ion binding. [Catalysis, Binding]	protein phosphorylation,intracellular signal transduction,insulin receptor signaling pathway,regulation of insulin receptor signaling pathway,protein autophosphorylation. [Phosphorylation and dephosphorylation,Signaling]
ENSRNOT00000040106	0.286667	0.0001	2866.67	11.4852	0.0328616	0.56542	up	ENSRNOG00000039390	Slc37a2	solute carrier family 37 member 2	integral component of endoplasmic reticulum membrane, integral component of membrane, membrane. [Membrane/plasma membrane,Endoplasmic reticulum]	glucose 6-phosphate:inorganic phosphate antiporter activity,transmembrane transporter activity. [Transporter]	glucose-6-phosphate transport,phosphate ion transmembrane transport, transmembrane transport,phosphate ion transmembrane transport. [Substance transport]
ENSRNOT00000091208	0.266667	0.0001	2666.67	11.3808	0.00574728	0.302567	up	ENSRNOG00000027988	Zhx3	zinc fingers and homeoboxes 3	nucleus, cytoplasm, nucleoplasm. [Nucleus,Cytoplasm/cytosol]	DNA binding, DNA-binding transcription repressor activity(RNA polymerase II-specific),RNA polymerase II transcription regulatory region sequence-specific DNA binding, protein homodimerization activity, metal ion binding. [Binding,Modulator]	regulation of transcription by RNA polymerase II,positive regulation of osteoblast differentiation,cell differentiation, positive regulation of osteoblast differentiation,negative regulation of transcription(DNA-templated). [Nucleic acid metabolism,Differentiation and development]
ENSRNOT00000075899	0.2	0.0001	2000	10.9658	0.00832492	0.352759	up	ENSRNOG00000011028	Rn50_3_1467.1	-	unknown. [Unknown]	unknown. [Unknown]	unknown. [Unknown]
ENSRNOT00000017207	0.166667	0.0001	1666.67	10.7027	0.0499695	1	up	ENSRNOG00000012891	Mdh1b	malate dehydrogenase 1B	unknown. [Unknown]	L-malate dehydrogenase activity,malate dehydrogenase activity,catalytic activity,oxidoreductase activity(acting on the CH-OH group of donors, NAD or NADP as acceptor),oxidoreductase activity. [Catalysis]	tricarboxylic acid cycle,NADH metabolic process,oxaloacetate metabolic process,malate metabolic process. [Carbohydrate metabolism, Other substance metabolism]
ENSRNOT00000022130	0.163333	0.0001	1633.33	10.6736	0.0223892	1	up	ENSRNOG00000016491	Fam110d	family with sequence similarity 110, member D [	unknown. [Unknown]	unknown [Unknown]	unknown [Unknown]
ENSRNOT00000022813	0.143333	0.0001	1433.33	10.4852	0.0226532	1	up	ENSRNOG00000017002	Adrb1	adrenoceptor beta 1	integral component of membrane, membrane,early endosome,plasma membrane, Schaffer collateral - CA1 synapse. [Membrane/plasma membrane,Vesicle,Synapse]	adrenergic receptor activity,beta1-adrenergic receptor activity, G protein-coupled receptor activity,guanyl-nucleotide exchange factor activity, PDZ domain binding,protein heterodimerization activity,G protein-coupled neurotransmitter receptor activity involved in regulation of postsynaptic membrane potential,alpha-2A adrenergic receptor binding. [Receptor,Modulator,Binding]	signal transduction,G protein-coupled receptor signaling pathway,adenylate cyclase-activating G protein-coupled receptor signaling pathway,positive regulation of heart contraction, response to cold, negative regulation of multicellular organism growth,positive regulation of cold-induced thermogenesis,positive regulation of heart rate by epinephrine-norepinephrine,positive regulation of the force …
ENSRNOT00000023823	0.133333	0.0001	1333.33	10.3808	0.0113961	1	up	ENSRNOG00000017602	Il34	interleukin 34	extracellular space. [Extracellular region]	macrophage colony-stimulating factor receptor binding. [Binding]	positive regulation of cell population proliferation,positive regulation of protein phosphorylation,positive regulation of macrophage proliferation,positive regulation of monocyte differentiation,positive regulation of MAP kinase activity,positive regulation of gene expression,interleukin-34-mediated signaling pathway,positive regulation of protein tyrosine kinase activity, microglial cell prolif…
ENSRNOT00000075904	0.126667	0.0001	1266.67	10.3068	0.00908956	0.366758	up	ENSRNOG00000051065	(Proser2)Rn50_10_0891.3	Proline and serine-rich 2	unknown. [Unknown]	unknown [Unknown]	unknown [Unknown]
ENSRNOT00000080588	0.116667	0.0001	1166.67	10.1882	0.038177	0.597576	up	ENSRNOG00000008353	Iqch	IQ motif containing H	unknown. [Unknown]	unknown. [Unknown]	regulation of spermatogenesis. [Reproduction]
ENSRNOT00000083623	0.103333	0.0001	1033.33	10.0131	0.0130208	0.412718	up	ENSRNOG00000059166	Ldb3	LIM domain binding 3	Z disc,cytoskeleton,adherens junction,filamentous actin,stress fiber. [Cytoskeleton,Extracellular region]	metal ion binding,enzyme binding,muscle alpha-actinin binding,protein kinase C binding,cytoskeletal protein binding,actin binding,muscle alpha-actinin binding. [Binding]	sarcomere organization,actin cytoskeleton organization,muscle structure development,heart development. [Cytoskeleton organization,Differentiation and development]
ENSRNOT00000014229	0.1	0.0001	1000	9.96578	0.0436031	1	up	ENSRNOG00000010610	Hpgd	hydroxyprostaglandin dehydrogenase 15 (NAD)	cytoplasm,extracellular space, cytosol,basolateral plasma membrane. [Cytoplasm/cytosol,Extracellular region,Membrane/plasma membrane]	15-hydroxyprostaglandin dehydrogenase (NAD+) activity,NAD+ binding,oxidoreductase activity,oxidoreductase activity(acting on the CH-OH group of donors, NAD or NADP as acceptor),identical protein binding, prostaglandin E receptor activity,NAD+ binding. [Binding,Catalysis, Receptor]	female pregnancy,prostaglandin metabolic process,regulation of prostaglandin catabolic process,fatty acid metabolic process,lipid metabolic process,positive regulation of apoptotic process,response to ethanol,transforming growth factor beta receptor signaling pathway,negative regulation of cell cycle, parturition,response to lipopolysaccharide,kidney development,response to estradiol,ductus arter…
ENSRNOT00000082288	0.0833333	0.0001	833.333	9.70275	0.017847	0.470092	up	ENSRNOG00000058866	Myo5a	myosin VA	ribonucleoprotein complex,ruffle,cytoplasm,early endosome,myosin complex,unconventional myosin complex,endoplasmic reticulum,secretory granule,postsynapse,actin filament, cytosol,peroxisome,synaptic vesicle,neuronal cell body,Golgi apparatus,vesicle,membrane, actomyosin,lysosome,neuron projection,axon, recycling endosome,glutamatergic synapse,photoreceptor outer segment,intermediate filament,insu…	calcium ion binding,protein binding,ATP binding,protein kinase binding,syntaxin-1 binding,small GTPase binding,motor activity,actin binding, identical protein binding,ATP-dependent protein binding, microfilament motor activity,SNARE binding,calcium-dependent protein binding,disordered domain specific binding,protein-containing complex binding, actin filament binding,calmodulin binding, nucleotide…	pigmentation,myelination,melanocyte differentiation,odontogenesis,melanin biosynthetic process,insulin secretion,vesicle transport along actin filament,actin filament-based movement,chemical synaptic transmission,developmental pigmentation,secretory granule localization,locomotion involved in locomotory behavior,regulation of inositol 1,4,5-trisphosphate-sensitive calcium-release channel activity…
ENSRNOT00000088287	7.81667	0.01	781.667	9.61041	9.66e-11	1.31e-07	up	ENSRNOG00000000824	Dse	dermatan sulfate epimerase	membrane,integral component of membrane, Golgi apparatus,endoplasmic reticulum. [Membrane/plasma membrane,Gogi apparatus,Endoplasmic reticulum]	chondroitin-glucuronate 5-epimerase activity, isomerase activity. [Catalysis]	chondroitin sulfate metabolic process,dermatan sulfate metabolic process. [Other substance metabolism]
ENSRNOT00000087834	0.0666667	0.0001	666.667	9.38082	0.0143091	1	up	ENSRNOG00000054360	Tspan11	tetraspanin 11	integral component of membrane，membrane，integral component of plasma membrane，integral component of membrane. [Membrane/plasma membrane]	unknown. [Unknown]	cell migration. [Cell migration]
ENSRNOT00000092445	0.06	0.0001	600	9.22882	0.00748763	0.334834	up	ENSRNOG00000011841	Map2	microtubule-associated protein 2	cytoplasm,microtubule, cytoskeleton. [Cytoplasm/cytosol,Cytoskeleton]	tubulin binding. [Binding]	microtubule bundle formation,central nervous system neuron development. [Cytoskeleton organization,Differentiation and development]
ENSRNOT00000011485	0.0566667	0.0001	566.667	9.14636	0.0464951	1	up	ENSRNOG00000008615	Mal2	mal, T-cell differentiation protein 2	membrane raft,membrane,integral component of membrane,hippocampal mossy fiber to CA3 synapse,integral component of synaptic vesicle membrane, glutamatergic synapse. [Membrane/plasma membrane,Synapse, Vesicle]	structural constituent of myelin sheath. [Structure]	transcytosis,myelination. [Substance transport,Differentiation and development]
ENSRNOT00000051022	0.04	0.0001	400	8.64386	0.0103391	1	up	ENSRNOG00000010213	Fgd5	FYVE, RhoGEF and PH domain containing 5	cytoskeleton, plasma membrane. [Cytoskeleton,Membrane/plasma membrane]	metal ion binding,guanyl-nucleotide exchange factor activity. [Binding,Modulator]	regulation of catalytic activity. [Enzyme activity regulation]
ENSRNOT00000078825	2.55333	0.00666667	383	8.5812	0.000290682	0.0620714	up	ENSRNOG00000017136	Syt17	synaptotagmin 17	membrane. [Membrane/plasma membrane]	calcium-dependent phospholipid binding,calcium ion binding,phosphatidylserine binding,clathrin binding,syntaxin binding,SNARE binding. [Binding]	exocytosis. [Substance transport]
ENSRNOT00000020711	0.0366667	0.0001	366.667	8.51833	0.0143389	1	up	ENSRNOG00000015159	Slc9a3	solute carrier family 9 member A3	membrane,integral component of membrane. [Membrane/plasma membrane]	antiporter activity, solute:proton antiporter activity,sodium:proton antiporter activity. [Transporter]	proton transmembrane transport, sodium ion transmembrane transport,sodium ion transport, ion transport,cation transport,regulation of pH,transmembrane transport. [Substance transport]
ENSRNOT00000056414	0.02	0.0001	200	7.64386	0.0444125	1	up	ENSRNOG00000023007	Col6a6	collagen type VI alpha 6 chain	extracellular region. [Extracellular region]	catalytic activity. [Catalysis]	Collagen biosynthesis, modifying enzymes. [Protein metabolism, Enzyme activity regulation]
ENSRNOT00000044246	0.656667	0.00333333	197	7.62205	0.0195043	0.478741	up	ENSRNOG00000011726	Grin1	glutamate ionotropic receptor NMDA type subunit 1	integral component of presynaptic membrane,integral component of postsynaptic density membrane,hippocampal mossy fiber to CA3 synapse, glutamatergic synapse,parallel fiber to Purkinje cell synapse, synaptic membrane,cell surface,cytoplasm,neuron projection,NMDA selective glutamate receptor complex,synapse,plasma membrane,cell junction,integral component of membrane,postsynaptic membrane, neuronal…	glutamate binding,glycine binding,protein binding,ligand-gated ion channel activity involved in regulation of presynaptic membrane potential,transmitter-gated ion channel activity involved in regulation of postsynaptic membrane potential,amyloid-beta binding,protein-containing complex binding,signaling receptor activity,ligand-gated ion channel activity,NMDA glutamate receptor activity,ion channe…	calcium-mediated signaling,regulation of presynaptic membrane potential,positive regulation of cysteine-type endopeptidase activity,positive regulation of dendritic spine maintenance,positive regulation of reactive oxygen species biosynthetic process,positive regulation of calcium ion transport into cytosol,chemical synaptic transmission,ionotropic glutamate receptor signaling pathway,regulation …
ENSRNOT00000017106	6.01333	0.0333333	180.4	7.49506	0.0290575	0.548593	up	ENSRNOG00000012757	Nek3	NIMA-related kinase 3	cytoplasm, axon,cell projection. [Cytoplasm/cytosol,Cell projection]	ATP binding,protein kinase activity. [Binding,Catalysis]	establishment of cell polarity,neuron projection morphogenesis,protein phosphorylation,regulation of tubulin deacetylation. [Differentiation and development, Phosphorylation and dephosphorylation, Protein metabolism]
ENSRNOT00000077022	0.913333	0.00666667	137	7.09803	0.0016282	0.17384	up	ENSRNOG00000007091	Ly6e	lymphocyte antigen 6 family member E	synapse,plasma membrane,anchored component of membrane. [Synapse,Membrane/plasma membrane]	acetylcholine receptor inhibitor activity,acetylcholine receptor binding. [Modulator,Binding]	negative regulation of signaling receptor activity,in utero embryonic development,organ growth,negative regulation of viral entry into host cell,acetylcholine receptor signaling pathway,epinephrine secretion,ventricular cardiac muscle tissue morphogenesis,adrenal gland development,norepinephrine metabolic process. [Differentiation and development,Substance transport,Neurotransmitter metabolism an…
ENSRNOT00000076558	0.39	0.00333333	117	6.87036	0.00454251	0.269386	up	ENSRNOG00000049452	Nebl	nebulette	cytoplasm, Z disc,stress fiber. [Cytoplasm/cytosol, Cytoskeleton]	cytoskeletal protein binding,actin filament binding,filamin binding,tropomyosin binding. [Binding]	cardiac muscle thin filament assembly,muscle fiber development. [Differentiation and development]
ENSRNOT00000081239	0.633333	0.00666667	95	6.56986	0.00252283	0.210609	up	ENSRNOG00000000165	Pfkfb1	6-phosphofructo-2-kinase/fructose-2,6-biphosphatase 1	cytosol,6-phosphofructo-2-kinase/fructose-2,6-biphosphatase complex. [Cytoplasm/cytosol]	kinase activity， hydrolase activity，fructose-2,6-bisphosphate 2-phosphatase activity，6-phosphofructo-2-kinase activity，ATP binding，catalytic activity. [Catalysis,Binding]	metabolic process，phosphorylation，carbohydrate phosphorylation，dephosphorylation，fructose metabolic process，fructose 2,6-bisphosphate metabolic process. [Phosphorylation and dephosphorylation, Carbohydrate metabolism]
ENSRNOT00000080183	11.4367	0.146667	77.9773	6.28498	1.85e-05	0.00799112	up	ENSRNOG00000057470	Pla2g12a	phospholipase A2, group XIIA	extracellular region,Golgi apparatus,endoplasmic reticulum. [Extracellular region,Golgi apparatus,Endoplasmic reticulum]	phospholipase A2 activity,calcium ion binding. [Catalysis,Binding]	lipid catabolic process. [Lipid metabolism]
ENSRNOT00000055038	1.30333	0.0233333	55.8571	5.80367	0.00480546	0.279322	up	ENSRNOG00000043150	Arfgap1	ADP-ribosylation factor GTPase activating protein 1	synapse,postsynaptic density. [Synapse]	GTPase activator activity. [Modulator]	positive regulation of GTPase activity. [Enzyme activity regulation]
ENSRNOT00000085646	1.80667	0.0333333	54.2	5.76022	0.000682586	0.111669	up	ENSRNOG00000004883	Erh	enhancer of rudimentary homolog	midbody,nucleus,methylosome. [Nucleus,Cytoplasm/cytosol]	methyl-CpG binding. [Binding]	osteoblast differentiation,cell cycle. [Differentiation and development,Cell cycle]
ENSRNOT00000023448	0.706667	0.0133333	53	5.72792	0.0289118	0.548593	up	ENSRNOG00000017420	Nudt6	nudix hydrolase 6	nucleus,mitochondrion, cytoplasm. [Nucleus,Mitochondrion,Cytoplasm/cytosol]	hydrolase activity,ADP-ribose diphosphatase activity,NAD binding,NADH pyrophosphatase activity. [Catalysis,Binding]	negative regulation of cell population proliferation,negative regulation of cell cycle. [Cell growth and proliferation,Cell cycle]
ENSRNOT00000076182	23.4833	0.456667	51.4234	5.68435	0.0116642	0.397938	up	ENSRNOG00000007091	Ly6e	lymphocyte antigen 6 complex, locus E	plasma membrane,anchored component of membrane,integral component of membrane,membrane,synapse. [Membrane/plasma membrane,Synapse]	acetylcholine receptor inhibitor activity,acetylcholine receptor binding. [Modulator,Binding]	in utero embryonic development,organ growth,negative regulation of viral entry into host cell,acetylcholine receptor signaling pathway,epinephrine secretion,ventricular cardiac muscle tissue morphogenesis,adrenal gland development,norepinephrine metabolic process,negative regulation of signaling receptor activity. [Differentiation and development,Substance transport, Neurotrsnsmitter metabolism a…
ENSRNOT00000082876	0.16	0.00333333	48	5.58496	0.0383992	0.598086	up	ENSRNOG00000008609	Capn3	calpain 3	cytoplasm. [Cytoplasm/cytosol]	calcium ion binding,calcium-dependent cysteine-type endopeptidase activity, peptidase activity, hydrolase activity,cysteine-type peptidase activity. [Binding,Catalysis]	proteolysis, sarcomere organization. [Protein metabolism, Differentiation and development]
ENSRNOT00000000133	1.34667	0.03	44.8889	5.48829	0.0259664	0.52887	up	ENSRNOG00000000121	Pigv	phosphatidylinositol glycan anchor biosynthesis, class V	integral component of membrane,endoplasmic reticulum membrane,mannosyltransferase complex,endoplasmic reticulum,membrane. [Membrane/plasma membrane,Endoplasmic reticulum]	mannosyltransferase activity,alpha-1,6-mannosyltransferase activity,glycolipid mannosyltransferase activity,transferase activity(transferring glycosyl groups). [Catalysis]	GPI anchor biosynthetic process,mannosylation. [Protein metabolism, Carbohydrate metabolism]
ENSRNOT00000085476	0.353333	0.01	35.3333	5.14296	0.00539169	0.291544	up	ENSRNOG00000019634	Eif4e2	eukaryotic translation initiation factor 4E family member 2	cytoplasm,mRNA cap binding complex,eukaryotic translation initiation factor 4F complex. [Cytoplasm/cytosol,Nucleus]	translation initiation factor activity,RNA binding,ubiquitin protein ligase binding,RNA 7-methylguanosine cap binding. [Modulator,Binding]	translational initiation, translation,in utero embryonic development, negative regulation of translation,positive regulation of miRNA mediated inhibition of translation. [Protein metabolism, Differentiation and development]
ENSRNOT00000002812	0.116667	0.00333333	35	5.12928	0.00846233	0.35443	up	ENSRNOG00000002051	Synj1	synaptojanin 1	postsynapse,presynapse,parallel fiber to Purkinje cell synapse,synaptic membrane,vesicle membrane,terminal bouton,microtubule,clathrin coat of coated pit,perinuclear region of cytoplasm,cytoplasm,neuron projection,membrane coat,Schaffer collateral - CA1 synapse,glutamatergic synapse. [Synapse,Vesicle,Cytoskeleton,Cytoplasm/cytosol,Cell projection]	SH3 domain binding,phosphatidylinositol-4,5-bisphosphate 5-phosphatase activity,protein binding,phosphatidylinositol phosphate 5-phosphatase activity,nucleic acid binding,phosphoric ester hydrolase activity,hydrolase activity,RNA binding,protein-containing complex binding,inositol-1,4,5-trisphosphate 5-phosphatase activity, EH domain binding,phosphatidylinositol-3-phosphatase activity,protein C-t…	synaptic vesicle endocytosis,inositol phosphate dephosphorylation,brain development,phosphatidylinositol dephosphorylation,endocytosis,learning,response to retinoic acid,postsynaptic neurotransmitter receptor internalization,neurotransmitter transport,positive regulation of gliogenesis,synaptic vesicle transport,positive regulation of endosome organization,synaptic vesicle priming,synaptic vesicl…
ENSRNOT00000090121	0.576667	0.0166667	34.6	5.1127	0.0063755	0.315447	up	ENSRNOG00000024372	Cwf19l2	CWF19-like 2, cell cycle control	nucleus,post-mRNA release spliceosomal complex. [Nucleus]	protein binding. [Binding]	mRNA splicing(via spliceosome). [Nucleic metabolism]
ENSRNOT00000067954	0.416667	0.0133333	31.25	4.96578	0.0143192	0.436116	up	ENSRNOG00000005502	Ankib1	ankyrin repeat and IBR domain containing 1	ubiquitin ligase complex,cytoplasm. [Cytoplasm/cytosol]	ubiquitin protein ligase activity,ubiquitin conjugating enzyme binding,ubiquitin-protein transferase activity. [Binding,Catalysis]	ubiquitin-dependent protein catabolic process,positive regulation of proteasomal ubiquitin-dependent protein catabolic process,protein polyubiquitination,protein ubiquitination. [Protein metabolism]
ENSRNOT00000076389	0.4	0.0133333	30	4.90689	0.0400971	0.607476	up	ENSRNOG00000017752	Mccc2	methylcrotonoyl-CoA carboxylase 2	mitochondrion,methylcrotonoyl-CoA carboxylase complex,mitochondrial matrix,cytoplasm. [Mitochondrion,Cytoplasm/cytosol]	methylcrotonoyl-CoA carboxylase activity,ligase activity,nucleotide binding, ATP binding. [Catalysis,Binding]	leucine catabolic process,coenzyme A metabolic process. [Protein metabolism,Other substanmce metabolism]
ENSRNOT00000021539	0.883333	0.03	29.4444	4.87992	9.3e-11	1.31e-07	up	ENSRNOG00000016091	Tmem169	transmembrane protein 169	integral component of membrane, membrane. [Membrane/plasma membrane]	unknown. [Unknown]	unknown. [Unknown]
ENSRNOT00000082585	33.06	1.13	29.2566	4.87069	5.27e-77	1.07e-72	up	ENSRNOG00000004956	Jade2	jade family PHD finger 2	nucleus,histone acetyltransferase complex. [Nucleus]	metal ion binding, ubiquitin protein ligase activity. [Binding,Catalysis]	protein polyubiquitination,histone H3 acetylation,histone H4-K5 acetylation,histone H4-K8 acetylation,histone H4-K16 acetylation, regulation of neurogenesis,protein autoubiquitination,neuron projection extension,histone H4-K12 acetylation, positive regulation of neurogenesis,SMAD protein signal transduction. [Protein metabolism,Differentiation and development,Signaling]
ENSRNOT00000089135	0.446667	0.0166667	26.8	4.74416	0.0105488	0.38419	up	ENSRNOG00000042771	Apol3	apolipoprotein L, 3	extracellular region. [Extracellular region]	lipid binding. [Binding]	lipoprotein metabolic process,lipid transport. [Protein metabolism,Substance transport]
ENSRNOT00000089951	1.12333	0.0433333	25.9231	4.69617	0.0319382	1	up	ENSRNOG00000056349	U2	U2 spliceosomal RNA	unknown. [Unknown]	unknown. [Unknown]	unknown. [Unknown]
ENSRNOT00000065028	77.2267	3.08	25.0736	4.6481	0.000118677	0.0334373	up	ENSRNOG00000007649	Dnm2	dynamin 2	microtubule,cytoskeleton. [Cytoskeleton]	hydrolase activity,GTP binding,GTPase activity,nucleotide binding. [Catalysis,Binding]	endocytosis. [Substance transport]
ENSRNOT00000001336	23.26	1.05	22.1524	4.46939	3.84e-05	0.0136584	up	ENSRNOG00000001009	Bri3	brain protein I3	lysosomal membrane,perinuclear region of cytoplasm, lysosome, integral component of membrane,cytoplasm, membrane. [Lysosome,Cytoplasm/cytosol,Membrane/plasma membrane]	identical protein binding. [Binding]	neutrophil degranulation. [Inflammatory response]
ENSRNOT00000081822	0.21	0.01	21	4.39232	0.0112461	0.393074	up	ENSRNOG00000004517	Igf1	insulin-like growth factor 1	extracellular space, insulin-like growth factor ternary complex, alphav-beta3 integrin-IGF-1-IGF1R complex, extracellular region. [Extracellular region,Cytoplasm/cytosol]	hormone activity, integrin binding, insulin-like growth factor receptor binding, insulin receptor binding, growth factor activity. [Modulator,Binding]	positive regulation of cell population proliferation, activation of MAPK activity, positive regulation of transcription regulatory region DNA binding, negative regulation of vascular associated smooth muscle cell apoptotic process,positive regulation of vascular associated smooth muscle cell proliferation, cellular response to amyloid-beta,ERK1 and ERK2 cascade,negative regulation of oocyte devel…
ENSRNOT00000026394	0.613333	0.03	20.4444	4.35364	0.0298223	0.554006	up	ENSRNOG00000019298	Dctn4	dynactin subunit 4	dynactin complex，cytoskeleton，cytoplasm，cytoplasmic dynein complex，kinetochore，spindle pole，stress fiber，focal adhesion，centrosome，cytoplasmic dynein complex，protein N-terminus binding，cell cortex，microtubule organizing center，cytoskeleton，sarcomere. [Cytoplasm/cytosol,Cytoskeleton,Extracellular region]	protein binding,protein N-terminus binding. [Binding]	antigen processing and presentation of exogenous peptide antigen via MHC class II,endoplasmic reticulum to Golgi vesicle-mediated transport. [Immune,Substance transport]
ENSRNOT00000035915	0.203333	0.01	20.3333	4.34577	0.0123702	0.40522	up	ENSRNOG00000024728	Arhgap22	Rho GTPase activating protein 22	glutamatergic synapse. [Synapse]	GTPase activator activity. [Modulator]	activation of GTPase activity,signal transduction, regulation of postsynapse organization. [Enzyme activity regulation,Signaling,Differentiation and development]
ENSRNOT00000012993	0.603333	0.03	20.1111	4.32992	0.00282629	0.226645	up	ENSRNOG00000009745	Ppp3cc	serine/threonine-protein phosphatase	calcineurin complex, cytoplasm,presynapse,glutamatergic synapse. [Cytoplasm/cytosol,Synapse]	calmodulin-dependent protein phosphatase activity, calmodulin binding, hydrolase activity, phosphoprotein phosphatase activity,protein serine/threonine phosphatase activity, protein serine phosphatase activity,protein threonine phosphatase activity,protein binding. [Binding,Catalysis]	calcineurin-mediated signaling, brain development, calcineurin-NFAT signaling cascade, protein dephosphorylation,positive regulation of synaptic vesicle endocytosis,protein dephosphorylation, regulation of synaptic vesicle endocytosis. [Signaling,Differentiation and development,Substance transport,Phosphorylation and dephosphorylation, Neurotransmitter metabolism and release]
ENSRNOT00000082009	0.513333	0.0266667	19.25	4.26679	0.00288001	0.227062	up	ENSRNOG00000019716	Ntf3	neurotrophin 3	extracellular region,integral component of membrane, membrane. [Extracellular region,Membrane/plasma membrane]	neurotrophin receptor binding,signaling receptor binding, growth factor activity. [Binding,Modulator]	signal transduction. [Signaling]
ENSRNOT00000010816	0.11	0.00666667	16.5	4.04439	0.0264897	0.530474	up	ENSRNOG00000008078	Kcnh6	potassium voltage-gated channel subfamily H member 6	integral component of membrane,membrane, multi-pass membrane protein. [Membrane/plasma membrane]	ion channel activity,voltage-gated potassium channel activity, voltage-gated ion channel activity, potassium channel activity. [Ion channel]	regulation of ion transmembrane transport, potassium ion transmembrane transport, ion transport,potassium ion transport,transmembrane transport. [Substance transport]
ENSRNOT00000006374	0.18	0.0133333	13.5	3.75489	0.0222083	0.499465	up	ENSRNOG00000038720	Cdkl1	cyclin dependent kinase like 1	nucleus,cytoplasm,intracellular membrane-bounded organelle,nucleoplasm,cytoplasm. [Nucleus,Cytoplasm/cytosol,Membrane/plasma membrane]	protein kinase activity,ATP binding,kinase activity,transferase activity,protein serine/threonine kinase activity,nucleotide binding,cyclin-dependent protein serine/threonine kinase activity. [Catalysis,Binding]	protein phosphorylation,phosphorylation,heart development,regulation of cell cycle,regulation of cilium assembly. [Phosphorylation and dephosphorylation,Cell cycle,Differentiation and development]
ENSRNOT00000065402	0.683333	0.0533333	12.8125	3.67948	0.0152416	0.44083	up	ENSRNOG00000030862	Atp6v1h	ATPase H+ transporting V1 subunit H	vacuolar proton-transporting V-type ATPase(V1 domain). [Vesicle]	proton-transporting ATPase activity(rotational mechanism). [Catalysis]	proton transmembrane transport,ion transport,endocytosis. [Substance transport]
ENSRNOT00000004456	0.456667	0.0366667	12.4545	3.6386	0.0206237	0.48896	up	ENSRNOG00000003346	Fancb	Fanconi anemia, complementation group B	nucleus,Fanconi anaemia nuclear complex. [Nucleus]	protein binding. [Binding]	replication-born double-strand break repair via sister chromatid exchange,cellular response to camptothecin,negative regulation of double-strand break repair via homologous recombination,cellular response to drug,positive regulation of double-strand break repair via homologous recombination,interstrand cross-link repair. [Nucleic acid metabolism,Response to stimulus]
ENSRNOT00000076125	41.28	3.58	11.5307	3.52741	0.000117114	0.0334373	up	ENSRNOG00000003917	Uck2	uridine-cytidine kinase 2	cytosol,intracellular membrane-bounded organelle. [Cytoplasm/cytosol,Membrane/plasma membrane]	uridine kinase activity,nucleotide binding,kinase activity,ATP binding,nucleoside kinase activity,transferase activity. [Catalysis,Binding]	UMP salvage,CTP salvage,phosphorylation. [Nucleic acid metabolism,Phosphorylation and dephosphorylation]
ENSRNOT00000080517	1.77667	0.173333	10.25	3.35755	8.39e-06	0.00486483	up	ENSRNOG00000013321	Dock11	dedicator of cytokinesis 11	cytosol. [Cytoplasm/cytosol]	guanyl-nucleotide exchange factor activity,small GTPase binding. [Modulator,Binding]	positive regulation of filopodium assembly,B cell homeostasis,marginal zone B cell differentiation,positive regulation of GTPase activity,small GTPase mediated signal transduction. [Differentiation and development,Immune,Enzyme activity regulation,Signaling]
ENSRNOT00000091894	0.653333	0.0666667	9.8	3.29278	0.00403838	0.255895	up	ENSRNOG00000028856	Pknox2	PBX/knotted 1 homeobox 2	chromatin,nucleus, actin cytoskeleton,microtubule cytoskeleton. [Nucleus,Cytoskeleton]	DNA-binding transcription factor activity(RNA polymerase II-specific), RNA polymerase II cis-regulatory region sequence-specific DNA binding,DNA binding,RNA polymerase II transcription regulatory region sequence-specific DNA binding,sequence-specific double-stranded DNA binding,actin monomer binding, sequence-specific DNA binding,actin filament binding. [Transcription factor,Binding]	regulation of transcription by RNA polymerase II, regulation of transcription (DNA-templated). [Nucleic acid metabolism]
ENSRNOT00000090725	19.3767	1.99	9.73702	3.28348	0.00550715	0.29555	up	ENSRNOG00000051620	Tspan9	tetraspanin 9	Membrane,multi-pass membrane protein. [Membrane/plasma membrane]	unknown. [Unknown]	unknown. [Unknown]
ENSRNOT00000090009	0.536667	0.0566667	9.47059	3.24345	0.00358077	0.248846	up	ENSRNOG00000009145	Klf12	Kruppel-like factor 12	chromatin. [Nucleus]	RNA polymerase II cis-regulatory region sequence-specific DNA binding,DNA-binding transcription factor activity, RNA polymerase II-specific,RNA polymerase II transcription regulatory region sequence-specific DNA binding,DNA binding,sequence-specific double-stranded DNA binding,DNA-binding transcription repressor activity( RNA polymerase II-specific). [Transcription factor,Modulator,Binding]	regulation of transcription by RNA polymerase II,negative regulation of transcription by RNA polymerase II,regulation of transcription(DNA-templated),positive regulation of transcription by RNA polymerase II. [Nucleic acid metabolism]
ENSRNOT00000087413	19.5767	2.11	9.27804	3.21382	7.2e-41	4.87e-37	up	ENSRNOG00000018168	Klc4	kinesin light chain 4	cytoskeleton,microtubule,cytoplasm,kinesin complex. [Cytoskeleton,Cytoplasm/cytosol]	organelle transport, ATPase activity. [Transporter,Catalysis]	unknown. [Unknown]
ENSRNOT00000028747	13.4533	1.46667	9.17273	3.19735	0.021439	0.491602	up	ENSRNOG00000021170	Plekho1	pleckstrin homology domain containing O1	nucleus,cytoplasm,membrane. [Nucleus,Cytoplasm/cytosol,Membrane/plasma membrane]	protein binding. [Binding]	regulation of cell shape,lamellipodium morphogenesis,myoblast fusion,myoblast migration. [Differentiation and development, Cell migration]
ENSRNOT00000079688	0.316667	0.0366667	8.63636	3.11042	0.0323542	0.562475	up	ENSRNOG00000012346	Epb41l2	erythrocyte membrane protein band 4.1-like 2	cytoskeleton,plasma membrane,COP9 signalosome,cell cortex region. [Cytoskeleton,Membrane/plasma membrane,Cytoplasm/cytosol]	actin binding,structural molecule activity,cytoskeletal protein binding,PH domain binding,spectrin binding. [Binding,Structure]	actomyosin structure organization,positive regulation of protein localization to cell cortex. [Differentiation and development, Substance transport]
ENSRNOT00000076026	1.29333	0.156667	8.25532	3.04532	0.00161732	0.17384	up	ENSRNOG00000007367	Sept4	septin 4	septin ring,synaptic vesicle, microtubule cytoskeleton, cell division site, septin complex, sperm annulus,cytoskeleton,motile cilium, sperm flagellum. [Vesicle,Cytoskeleton,Cytoplasm/cytosol]	GTPase activity,molecular adaptor activity, GTP binding, nucleotide binding, identical protein binding, magnesium ion binding. [Catalysis,Modulator,Bingding]	regulation of exocytosis,cytoskeleton-dependent cytokinesis, cellular protein localization, positive regulation of protein ubiquitination,positive regulation of apoptotic process,sperm capacitation, brain development,sperm mitochondrion organization,spermatid development,positive regulation of intrinsic apoptotic signaling pathway. [Substance transport,Protein metabolism,Apoptosis/death, Reproduc…
ENSRNOT00000093533	5.67	0.693333	8.17788	3.03173	0.00074068	0.117386	up	ENSRNOG00000050410	Snrpd3	small nuclear ribonucleoprotein D3 polypeptide	cytosol,nucleus, spliceosomal tri-snRNP complex,spliceosomal complex,cytoplasm,methylosome, telomerase holoenzyme complex. [Cytoplasm/cytosol,Nucleus]	RNA binding,U1 snRNP binding, U7 snRNA binding,enzyme binding,telomerase RNA binding, histone pre-mRNA DCP binding,histone pre-mRNA DCP binding. [Binding]	spliceosomal snRNP assembly,RNA processing,mRNA processing,protein methylation,mRNA splicing via spliceosome. [Nucleic acid metabolism,Protein metabolism]
ENSRNOT00000072627	0.79	0.1	7.9	2.98185	0.0109226	0.390786	up	ENSRNOG00000003742	Cdkl5	cyclin-dependent kinase-like 5	nucleus,dendrite cytoplasm,synapse,perinuclear region of cytoplasm,ciliary basal body, centrosome,glutamatergic synapse,ciliary tip,postsynaptic density (intracellular component),glutamatergic synapse. [Nucleu,Cytoplasm/cytosol,Synapse]	protein kinase activity,ATP binding,kinase activity,nucleotide binding,protein binding. [Binding,Catalysis]	positive regulation of dendrite morphogenesis,positive regulation of axon extension,regulation of dendrite development,phosphorylation,protein localization to nucleus,regulation of postsynapse organization,protein autophosphorylation,positive regulation of dendritic spine development, regulation of cilium assembly. [Differentiation and development,Phosphorylation and dephosphorylation, Substance …
ENSRNOT00000085767	25.3867	3.27667	7.74771	2.95377	0.0108597	0.389912	up	ENSRNOG00000009811	Cnih1	cornichon family AMPA receptor auxiliary protein 1	membrane，integral component of membrane. [Membrane/plasma membrane]	protein binding. [Binding]	vesicle-mediated transport. [Substance transport]
ENSRNOT00000076521	0.85	0.11	7.72727	2.94996	0.00611295	0.312741	up	ENSRNOG00000005753	Alg13	ALG13, UDP-N-acetylglucosaminyltransferase subunit	endoplasmic reticulum. [Endoplasmic reticulum]	N-acetylglucosaminyldiphosphodolichol N-acetylglucosaminyltransferase activity, transferase activity(transferring hexosyl groups). [Catalysis]	dolichol-linked oligosaccharide biosynthetic process. [Carbohydrate metabolism]
ENSRNOT00000064245	0.34	0.0466667	7.28571	2.86507	0.0467613	0.635717	up	ENSRNOG00000020927	Tulp2	tubby-like protein 2	cilium, cytoplasm,extracellular region. [Extracelluer region,Cytoplasm/cytosol]	protein-containing complex binding. [Binding]	protein localization to cilium. [Substance transport]
ENSRNOT00000078392	0.93	0.13	7.15385	2.83872	0.0288486	0.548593	up	ENSRNOG00000004819	Porcn	porcupine homolog	membrane,integral component of membrane,endoplasmic reticulum,AMPA glutamate receptor complex,integral component of endoplasmic reticulum membrane,glutamatergic synapse. [Membrane/plasma membrane, Endoplasmic reticulum,Synapse]	palmitoleoyltransferase activity,transferase activity(transferring acyl groups),Wnt-protein binding. [Catalysis,Binding]	lipid modification,Wnt protein secretion,canonical Wnt signaling pathway,protein palmitoylation,protein lipidation,glycoprotein metabolic process,regulation of postsynaptic membrane neurotransmitter receptor levels. [Protein metabolism,Signaling]
ENSRNOT00000077157	0.26	0.0366667	7.09091	2.82597	0.0483277	0.640308	up	ENSRNOG00000059406	Ier5	immediate early response 5	nucleus,cytoplasm. [Nucleus,Cytoplasm/cytosol]	identical protein binding. [Binding]	positive regulation of transcription by RNA polymerase II, cellular response to heat,positive regulation of cellular response to heat, regulation of cell population proliferation. [Nucleic acid metabolism,Response to stimulus,Cell growth and proliferation]
ENSRNOT00000081940	0.99	0.14	7.07143	2.822	0.00759568	0.334834	up	ENSRNOG00000017941	Optn	cell redox	Golgi apparatus,cytoplasmic vesicle,endosome,cytoplasm, recycling endosome,perinuclear region of cytoplasm,autophagosome,perinuclear region of cytoplasm,recycling endosome. [Golgi apparatus, Cytoplasm/cytosol,Vesicle,Phagosome]	K63-linked polyubiquitin modification-dependent protein binding,metal ion binding. [Binding]	vesicle-mediated transport,autophagy. [Substance transport,Autophagy]
ENSRNOT00000083049	3.97333	0.563333	7.05325	2.81829	1.1e-05	0.00559831	up	ENSRNOG00000030245	Tango2	transport and golgi organization 2 homolog	Golgi apparatus,mitochondrion,integral component of membrane,membrane. [Golgi apparatus,Mitochondrion,Membrane/plasma membrane]	transport protein. [Transporter]	Golgi organization,protein secretion. [Organelle organization,Substance transport]
ENSRNOT00000082433	1.32	0.19	6.94737	2.79647	0.00474784	0.276767	up	ENSRNOG00000030264	Fam83h	family with sequence similarity 83, member H	keratin filament. [Cytoskeleton]	protein kinase binding,keratin filament binding. [Binding]	signal transduction,positive regulation of cell migration,protein localization to cytoskeleton,intermediate filament cytoskeleton organization. [Signaling,Cell migration,Substance transport, Cytoskeleton organization]
ENSRNOT00000049771	0.51	0.0766667	6.65217	2.73383	0.0327402	0.565104	up	ENSRNOG00000005957	Slc4a7	solute carrier family 4 member 7	basolateral plasma membrane,plasma membrane,apical plasma membrane,membrane,integral component of membrane,cell projection,synapse,stereocilium,cytoplasm,stereocilium,cytoplasmic vesicle. [Membrane/plasma membrane, Cell projection,Cytoplasm/cytosol,Vesicle,Synapse]	sodium:bicarbonate symporter activity,transmembrane transporter activity,inorganic anion exchanger activity,anion transmembrane transporter activity,symporter activity. [Transporter,Modulator]	auditory receptor cell development,bicarbonate transport, ion homeostasis,regulation of intracellular pH,transmembrane transport,anion transport, sodium ion transport,ion transportm,cochlear nucleus development,retina vasculature morphogenesis in camera-type eye,auditory receptor cell development,camera-type eye photoreceptor cell differentiation,retinal cell programmed cell death,inorganic anion…
ENSRNOT00000058296	1.17	0.176667	6.62264	2.72741	0.00192246	0.183957	up	ENSRNOG00000016516	Mbp	myelin basic protein	cell surface, compact myelin,cell periphery, internode region of axon, neuronal cell body,membrane,plasma membrane, cell projection,myelin sheath. [Membrane/plasma membrane,Cytoplasm/cytosol,Cell projection]	structural constituent of myelin sheath,calmodulin binding,protease binding,protein binding. [Structure,Binding]	positive regulation of metalloendopeptidase activity, MAPK cascade,sensory perception of sound,maintenance of blood-brain barrier, response to fatty acid, aging, response to toxic substance,positive regulation of interleukin-6 production,response to tumor necrosis factor, myelination,response to mercury ion,negative regulation of axonogenesis,membrane organization,positive regulation of chemokine…
ENSRNOT00000092916	61.2967	9.50333	6.45002	2.6893	0.00174751	0.179041	up	ENSRNOG00000047280	Cttn	cortactin	actin filament,plasma membrane,voltage-gated potassium channel complex, lamellipodium,site of polarized growth,cortical actin cytoskeleton, clathrin-coated pit,cell junction,growth cone, cytoskeleton, cytoplasm, membrane, synapse, dendrite, focal adhesion, postsynaptic actin cytoskeleton,glutamatergic synapse. [Cytoskeleton,Membrane/plasma membrane,Cytoplasm/cytosol,Extracellular region,Synapse]	actin filament binding,profilin binding,proline-rich region binding,protein binding,Arp2/3 complex binding. [Binding]	cell motility, lamellipodium organization, focal adhesion assembly,receptor-mediated endocytosis, regulation of axon extension, neuron projection morphogenesis,actin cytoskeleton reorganization, positive regulation of actin filament polymerization,intracellular protein transport,actin filament polymerization, endocytosis,dendritic spine maintenance,negative regulation of extrinsic apoptotic signa…
ENSRNOT00000092487	68.68	11.1	6.18739	2.62933	0.000101465	0.0302694	up	ENSRNOG00000001009	Bri3	brain protein I3	lysosomal membrane，perinuclear region of cytoplasm， lysosome，integral component of membrane，cytoplasm. [Lysosome,Cytoplasm/cytosol,Membrane/plasma membrane]	identical protein binding. [Binding]	neuron differentiation,negative regulation of neuron projection development,positive regulation of extrinsic apoptotic signaling pathway,negative regulation of amyloid precursor protein biosynthetic process. [Differentiation and development,Apoptosis/death,Protein metabolism]
ENSRNOT00000066486	0.513333	0.0833333	6.16	2.62293	0.0165094	0.454424	up	ENSRNOG00000012563	Arhgap29	Rho GTPase activating protein 29	cytoplasm,protein-containing complex. [Cytoplasm/cytosol]	GTPase activator activity,metal ion binding,PDZ domain binding. [Modulator,Binding]	activation of GTPase activity,signal transduction, intracellular signal transduction. [Enzyme activity regulation,Signaling]
ENSRNOT00000082793	0.68	0.113333	6	2.58496	0.0063228	0.314923	up	ENSRNOG00000004067	Nrcam	neuronal cell adhesion molecule	plasma membrane,integral component of membrane,membrane. [Membrane/plasma membrane]	protein binding involved in heterotypic cell-cell adhesion, ankyrin binding. [Binding]	cell adhesion,axon guidance. [Cell adhesion, Differentiation and development]
ENSRNOT00000076530	0.756667	0.126667	5.97368	2.57862	0.0197034	0.480412	up	ENSRNOG00000006515	Klhl15	kelch-like family member 15	nucleus,Cul3-RING ubiquitin ligase complex. [Nucleus,Cytoplasm/cytosol]	protein binding. [Binding]	nuclear protein quality control by the ubiquitin-proteasome system,negative regulation of double-strand break repair via homologous recombination,ubiquitin-dependent protein catabolic process,protein ubiquitination. [Protein metabolism, Nucleic acid metabolism]
ENSRNOT00000088251	66.41	11.3	5.87699	2.55508	0.00102366	0.14031	up	ENSRNOG00000000842	Ddah2	dimethylarginine dimethylaminohydrolase 2	mitochondrion,cytoplasm. [Mitochondrion,Cytoplasm/cytosol]	hydrolase activity,dimethylargininase activity,amino acid binding. [Catalysis,Binding]	arginine metabolic process,citrulline metabolic process,positive regulation of nitric oxide biosynthetic process. [Protein metabolism,Other subsatnce metabolism]
ENSRNOT00000070865	1.46667	0.25	5.86667	2.55254	0.00285082	0.227062	up	ENSRNOG00000049761	Htr6	5-hydroxytryptamine receptor 6	dendrite, integral component of plasma membrane, integral component of membrane,plasma membrane, membrane, cilium,synapse. [Membrane/plasma membrane,Synapse]	G protein-coupled serotonin receptor activity,neurotransmitter receptor activity,G protein-coupled receptor activity,protein binding. [Receptor,Binding]	G protein-coupled receptor signaling pathway(coupled to cyclic nucleotide second messenger), chemical synaptic transmission, positive regulation of TOR signaling, cerebral cortex cell migration,signal transduction, learning,brain development, negative regulation of gamma-aminobutyric acid secretion, response to drug,negative regulation of acetylcholine secretion, neurotransmission, response to es…
ENSRNOT00000086240	1.12	0.193333	5.7931	2.53434	0.0374979	0.595214	up	ENSRNOG00000051002	RT1-DMb	RT1 class II, locus DMb	integral component of membrane, membrane,late endosome, endosome membrane, lysosome,multivesicular body, lysosomal membrane. [Membrane/plasma membrane,Vesicle,Lysosome]	MHC class II protein complex binding. [Binding]	immune system process, antigen processing and presentation of peptide or polysaccharide antigen via MHC class II,adaptive immune response,antigen processing and presentation,positive regulation of T cell activation via T cell receptor contact with antigen bound to MHC molecule on antigen presenting cell, positive regulation of T cell proliferation, peptide antigen assembly with MHC class II prote…
ENSRNOT00000093545	2.59333	0.47	5.51773	2.46407	0.0236988	0.508929	up	ENSRNOG00000062306	Cyp4f17	cytochrome P450, family 4, subfamily f, polypeptide 17	membrane,integral component of membrane. [Membrane/plasma membrane]	monooxygenase activity,iron ion binding,heme binding,oxidoreductase activity(acting on paired donors, with incorporation or reduction of molecular oxygen),metal ion binding. [Catalysis,Binding]	unknown. [Unknown]
ENSRNOT00000092857	3.30667	0.61	5.42077	2.4385	0.0014226	0.163715	up	ENSRNOG00000018517	Trim21	tripartite motif-containing 21	cytosol,nucleoplasm,protein kinase binding,cytoplasm, nucleus,SCF ubiquitin ligase complex. [Cytoplasm/cytosol,Nucleus]	ubiquitin protein ligase activity,protein homodimerization activity,ubiquitin-protein transferase activity,metal ion binding,identical protein binding. [Catalysis,Binding]	positive regulation of NF-kappaB transcription factor activity,innate immune response,positive regulation of I-kappaB kinase/NF-kappaB signaling,regulation of viral entry into host cell,regulation of protein localization,protein ubiquitination,positive regulation of autophagy,regulation of gene expression,protein polyubiquitination,protein monoubiquitination,positive regulation of DNA-binding tra…
ENSRNOT00000010980	3.21333	0.62	5.1828	2.37373	0.0073985	0.334267	up	ENSRNOG00000008209	St3gal1	ST3 beta-galactoside alpha-2,3-sialyltransferase 1	Golgi medial cisterna membrane,Golgi trans cisterna membrane, trans-Golgi network membrane,membrane,Golgi apparatus, integral component of membrane. [Golgi apparatus,Membrane/plasma membrane]	beta-galactoside (CMP) alpha-2,3-sialyltransferase activity, sialyltransferase activity, transferase activity (transferring glycosyl groups). [Catalysis]	protein phosphorylation,protein sialylation,negative regulation of activated CD8-positive (alpha-beta T cell apoptotic process), memory B cell differentiation,ganglioside biosynthetic process via lactosylceramide,protein glycosylation, ganglioside biosynthetic process via lactosylceramide. [Phosphorylation and dephosphorylation,Apoptosis/death,Immune,Leaning and memory,Protein metabolism, Lipid m…
ENSRNOT00000076197	9.77333	1.97333	4.9527	2.30822	0.000125631	0.0344399	up	ENSRNOG00000014833	Smndc1	survival motor neuron domain containing 1	nucleus, cytoplasm, spliceosomal complex,nuclear speck. [Nucleus,Cytoplasm/cytosol]	RNA binding. [Binding]	mRNA processing, RNA splicing,apoptotic process. [Apoptosis/death,Nucleic acid metabolism]
ENSRNOT00000055034	1.23333	0.263333	4.68354	2.2276	0.0331192	0.56693	up	ENSRNOG00000015218	Nsmce1	NSE1 homolog, SMC5-SMC6 complex component	chromosome, telomeric region， intracellular membrane-bounded organelle, nucleoplasm,nucleus. [Cytoplasm/cytosol,Nucleus,Membrane/plasma membrane]	metal ion binding, protein dimerization activity,ubiquitin protein ligase activity. [Binding,Catalysis]	DNA repair, intracellular signal transduction,positive regulation of response to DNA damage stimulus,protein ubiquitination. [Nucleic acid metabolism,Signaling,Protein metabolism,Response to stimulus]
ENSRNOT00000092742	8.48667	1.83333	4.62909	2.21073	0.0325774	0.563878	up	ENSRNOG00000028415	Cdc20	cell division cycle 20	anaphase-promoting complex, cytoplasm,cytoskeleton, centrosome,perinuclear region of cytoplasm,cytosol,nucleoplasm, microtubule organizing center. [Cytoplasm/cytosol,Cytoskeleton]	anaphase-promoting complex binding, ubiquitin ligase activator activity,ubiquitin-protein transferase activator activity, histone deacetylase binding,protein C-terminus binding, protein binding,enzyme binding. [Binding,Modulator]	anaphase-promoting complex-dependent catabolic process,positive regulation of anaphase-promoting complex-dependent catabolic process, positive regulation of synaptic plasticity,positive regulation of ubiquitin protein ligase activity, positive regulation of synapse maturation, cell division,cell cycle, regulation of meiotic nuclear division,mitotic sister chromatid cohesion,positive regulation of…
ENSRNOT00000050038	0.91	0.196667	4.62712	2.21011	0.00191384	0.183957	up	ENSRNOG00000002506	Cdkl2	cyclin dependent kinase like 2	nucleus,cytoplasm. [Nucleus,Cytoplasm/cytosol]	cyclin-dependent protein serine/threonine kinase activity, protein kinase activity,ATP binding,kinase activity,transferase activity,nucleotide binding,protein threonine kinase activity,protein serine kinase activity. [Catalysis,Binding]	protein phosphorylation, phosphorylation,regulation of cell cycle. [Phosphorylation and dephosphorylation,Cell cycle]
ENSRNOT00000082837	27.45	6.12667	4.48041	2.16363	0.00650125	0.319531	up	ENSRNOG00000045605	Uxs1	UDP-glucuronate decarboxylase 1	membrane,Golgi apparatus,catalytic complex,Golgi cisterna membrane,cytoplasm,integral component of membrane. [Membrane/plasma membrane,Golgi apparatus,Cytoplasm/cytosol]	UDP-glucuronate decarboxylase activity,identical protein binding,NAD+ binding,protein homodimerization activity,lyase activity,carboxy-lyase activity. [Binding,Catalysis]	UDP-D-xylose biosynthetic process. [Carbohydrate metabolism]
ENSRNOT00000027256	1.53333	0.36	4.25926	2.0906	0.000664186	0.111151	up	ENSRNOG00000020107	Stk11ip	serine/threonine kinase 11 interacting protein	cytoplasm. [Cytoplasm/cytosol]	protein kinase binding. [Binding]	protein localization. [Substance transport]
ENSRNOT00000087079	1.3	0.313333	4.14894	2.05274	0.0286651	0.547932	up	ENSRNOG00000060019	LOC103692984	uncharacterized LOC103692984	unknown. [Unknown]	unknown. [Unknown]	unknown. [Unknown]
ENSRNOT00000018932	4.37	1.08667	4.02147	2.00772	5.64e-08	5.45e-05	up	ENSRNOG00000013841	Dcaf1	DDB1 and CUL4 associated factor 1	nucleus,Cul4-RING E3 ubiquitin ligase complex,COP9 signalosome. [Nucleus,Cytoplasm/cytosol]	estrogen receptor binding,histone kinase activity (H2A-T120 specific). [Binding,Catalysis]	histone H2A-T120 phosphorylation,protein ubiquitination,negative regulation of transcription by RNA polymerase II,cell competition in a multicellular organism,B cell differentiation,V(D)J recombination. [Phosphorylation and dephosphorylation,Protein metabolism,Nucleic acid metabolism,Differentiation and development,Immune]
ENSRNOT00000090897	6.06667	1.52333	3.98249	1.99367	7.29e-10	8.7e-07	up	ENSRNOG00000017120	Abhd2	abhydrolase domain containing 2	acrosomal vesicle,sperm flagellum,sperm plasma membrane. [Vesicle,Membrane/plasma membrane]	acetylesterase activity,acylglycerol lipase activity,hormone-sensitive lipase activity,hormone binding,steroid hormone receptor activity,short-chain carboxylesterase activity,hydrolase activity. [Catalysis,Binding,Receptor]	acrosome reaction,sperm capacitation,response to wounding,acylglycerol catabolic process,negative regulation of cell migration,response to progesterone,steroid hormone mediated signaling pathway,response to progesterone,cellular lipid metabolic process,medium-chain fatty acid biosynthetic process. [Reproduction,Lipid metabolism,Cell migration,Wound healing,Response to stimulus,Signaling]
ENSRNOT00000015363	0.47	0.12	3.91667	1.96963	0.0270214	0.535832	up	ENSRNOG00000011300	Lama3	laminin subunit alpha 3	basement membrane. [Membrane/plasma membrane]	extracellular matrix structural constituent, signaling receptor binding. [Structure,Binding]	animal organ morphogenesis,axon guidance,tissue development,regulation of cell adhesion,regulation of cell migration, cell adhesion,regulation of embryonic development. [Differentiation and development,Cell adhesion,Cell migration]
ENSRNOT00000050555	0.09	0.0233333	3.85714	1.94753	0.0333016	0.567261	up	ENSRNOG00000029773	Atm	ATM serine/threonine kinase	nucleus,cytoplasmic vesicle,cytoplasm, spindle, nucleolus,DNA repair complex,intracellular membrane-bounded organelle,nucleoplasm,DNA repair complex. [Nucleus,Vesicle,Cytoplasm/cytosol,Membrane/plasma membrane]	kinase activity,protein serine/threonine kinase activity, transferase activity, nucleotide binding,ATP binding,protein serine kinase activity,protein threonine kinase activity,1-phosphatidylinositol-3-kinase activity,identical protein binding,protein-containing complex binding,protein N-terminus binding,DNA-dependent protein kinase activity. [Catalysis, Binding]	DNA damage checkpoint,telomere maintenance,DNA repair,histone phosphorylation,cellular response to DNA damage stimulus,intrinsic apoptotic signaling pathway in response to DNA damage,negative regulation of TORC1 signaling,phosphorylation,response to hypoxia,pre-B cell allelic exclusion,apoptotic process,cellular response to DNA damage stimulus,mitotic spindle assembly checkpoint,positive regulati…
ENSRNOT00000080499	3.99333	1.06667	3.74375	1.90448	0.0357407	0.584033	up	ENSRNOG00000058606	SNORA1	Small nucleolar RNA SNORA1	unknown. [Unknown]	unknown. [Unknown]	unknown. [Unknown]
ENSRNOT00000020787	37.2733	9.97	3.73855	1.90248	0.0056713	0.300427	up	ENSRNOG00000015517	Zfp444	zinc finger protein 444	nucleus. [Nucleus]	RNA polymerase II cis-regulatory region sequence-specific DNA binding,DNA-binding transcription factor activity(RNA polymerase II-specific),sequence-specific double-stranded DNA binding. {Transcription factor, Binding]	regulation of transcription by RNA polymerase II. [Nucleic acid metabolism]
ENSRNOT00000013720	0.313333	0.09	3.48148	1.7997	0.0423759	0.61667	up	ENSRNOG00000010238	Chmp4c	charged multivesicular body protein 4C	cytoplasmic side of plasma membrane, multivesicular body, Flemming body,cytoplasm,membrane, endosome, midbody, late endosome membrane,cytosol. [Membrane/plasma membrane,Cytoplasm/cytosol,Vesicle]	protein homodimerization activity. [Binding]	vacuolar transport,mitotic metaphase plate congression, abscission,mitotic cytokinesis checkpoint, midbody abscission,regulation of mitotic spindle assembly,positive regulation of viral release from host cell,nucleus organization, regulation of centrosome duplication,negative regulation of cytokinesis,regulation of viral process,ubiquitin-independent protein catabolic process via the multivesicul…
ENSRNOT00000078850	4.28667	1.23333	3.47568	1.79729	0.0063175	0.314923	up	ENSRNOG00000008641	Gnpnat1	glucosamine-phosphate N-acetyltransferase 1	endoplasmic reticulum,endoplasmic reticulum-Golgi intermediate compartment, Golgi apparatus, late endosome. [Endoplasmic reticulum,Golgi apparatus,Vesicle]	glucosamine 6-phosphate N-acetyltransferase activity,N-acetyltransferase activity,transferase activity（transferring acyl groups)，identical protein binding. [Catalysis,Binding]	UDP-N-acetylglucosamine biosynthetic process, N-acetylglucosamine metabolic process,glucosamine metabolic process, liver development, cellular response to leukemia inhibitory factor. [Carbohydrate metabolism,Differentiation and development,Response to stimulus]
ENSRNOT00000054482	61.0167	17.7633	3.43498	1.7803	0.0143394	0.436116	up	ENSRNOG00000036362	AC111734.1	-	unknown. [Unknown]	unknown. [Unknown]	unknown. [Unknown]
ENSRNOT00000087775	12.44	3.62333	3.4333	1.7796	0.0100012	0.381098	up	ENSRNOG00000010676	Smarce1	SWI/SNF related, matrix associated, actin dependent regulator of chromatin, subfamily e, member 1	SWI/SNF complex,nucleus. [Cytoplasm/cytosol,Nucleus]	DNA binding. [Binding]	ATP-dependent chromatin remodeling. [Nucleic acid metabolism]
ENSRNOT00000068197	2.26	0.7	3.22857	1.6909	0.0191091	0.474807	up	ENSRNOG00000013987	Sbno2	strawberry notch homolog 2	nucleus. [Nucleus]	histone binding,chromatin DNA binding. [Binding]	macrophage activation involved in immune response,positive regulation of transcription by RNA polymerase II,bone mineralization,osteoclast differentiation,cellular response to interleukin-6,cellular response to leukemia inhibitory factor,cellular response to interleukin-11,multinuclear osteoclast differentiation, osteoclast fusion,negative regulation of transcription(DNA-templated),regulation of …
ENSRNOT00000041205	0.7	0.22	3.18182	1.66985	0.034271	0.573849	up	ENSRNOG00000020338	Lgals4	galectin 4	extracellular space. [Extracellular region]	carbohydrate binding,galactoside binding. [Binding]	cell adhesion. [Cell adhesion]
ENSRNOT00000080146	4.10667	1.29333	3.17526	1.66687	0.00334535	0.240652	up	ENSRNOG00000018669	Jak3	Janus kinase 3	cytoskeleton,membrane. [Cytoskeleton,Membrane/plasma membrane]	kinase activity,transferase activity,protein tyrosine kinase activity,nucleotide binding, ATP binding,non-membrane spanning protein tyrosine kinase activity,transmembrane receptor protein tyrosine kinase activity, protein kinase activity. [Catalysis,Binding]	phosphorylation,peptidyl-tyrosine phosphorylation,protein phosphorylation,intracellular signal transduction. [Phosphorylation and dephosphorylation,Signaling]
ENSRNOT00000050372	3.12	0.993333	3.14094	1.6512	0.00611717	0.312741	up	ENSRNOG00000031440	Nova1	NOVA alternative splicing regulator 1	nucleus,cytoplasm,intracellular membrane-bounded organelle,nucleolus,nucleoplasm. [Nucleus,Cytoplasm/cytosol,Membrane/plasma membrane]	nucleic acid binding,RNA binding. [Binding]	negative regulation of cold-induced thermogenesis,mRNA splicing(via spliceosome). [Defense and stress,Nucleic acid metabolism]
ENSRNOT00000093559	3.67	1.17	3.13675	1.64927	0.0430965	0.621362	up	ENSRNOG00000020618	Rpl13a	ribosomal protein L13A	ribosome,cytosolic large ribosomal subunit,membrane, integral component of membrane. [Ribosome,Membrane/plasma membrane]	mRNA binding, structural constituent of ribosome,cytokine activity. [Binding,Structure,Modulator]	negative regulation of translation,translation,regulation of translation,signal transduction. [Protein metabolism,Signaling]
ENSRNOT00000024900	2.03667	0.706667	2.88208	1.52711	0.0187848	0.474052	up	ENSRNOG00000018220	Pde4dip	phosphodiesterase 4D interacting protein	microtubule organizing center,cytoplasm,microtubule organizing center. [Cytoskeleton,Cytoplasm/cytosol]	enzyme binding,molecular adaptor activity,protein binding. [Binding,Modulator]	cellular protein-containing complex assembly,regulation of Golgi organization,positive regulation of microtubule nucleation,astral microtubule organization. [Protein metabolism,Organelle organization, Cytoskeleton organization]
ENSRNOT00000083342	1.71333	0.616667	2.77838	1.47424	0.0181713	0.471377	up	ENSRNOG00000017941	Optn	optineurin	Golgi apparatus,cytoplasmic vesicle,endosome,cytoplasm, perinuclear region of cytoplasm,Golgi apparatus,recycling endosome, autophagosome. [Golgi apparatus,Vesicle,Cytoplasm/cytosol,Phagosome]	metal ion binding,K63-linked polyubiquitin modification-dependent protein binding. [Binding]	autophagy, vesicle-mediated transport. [Autophagy,Substance transport]
ENSRNOT00000088622	13.2767	4.79	2.77175	1.4708	5.75e-06	0.00362542	up	ENSRNOG00000016589	Mlf2	myeloid leukemia factor 2	cytoplasm,nucleus. [Cytoplasm/cytosol,Nucleus]	protein binding. [Binding]	regulation of transcription(DNA-templated). [Nucleic acid metabolism]
ENSRNOT00000080660	3.51	1.27667	2.74935	1.45909	0.0231713	0.507543	up	ENSRNOG00000043171	Hdhd2	haloacid dehalogenase-like hydrolase domain containing 2	extracellular exosome. [Extracellular region]	phosphatase activity,enzyme binding, metal ion binding. [Catalysis,Binding]	dephosphorylation. [Phosphorylation and dephosphorylation]
ENSRNOT00000058195	3.06333	1.12	2.73512	1.4516	0.0012185	0.153176	up	ENSRNOG00000007646	Sipa1l1	signal-induced proliferation-associated 1 like 1	cytoplasm,dendritic spine,postsynaptic density,glutamatergic synapse,protein-containing complex,postsynapse,neuronal cell body,actin cytoskeleton,plasma membrane,synapse,cytoskeleton,cell junction,neuron projection. [Cytoplasm/cytosol,Synapse,Membrane/plasma membrane,Cytoskeleton,Extracellular region,Cell projection]	GTPase activator activity. [Modulator]	positive regulation of GTPase activity,regulation of small GTPase mediated signal transduction,actin cytoskeleton reorganization,regulation of dendrite morphogenesis,regulation of GTPase activity. [Enzyme activity regulation,Signaling,Cytoskeleton organization,Differentiation and development]
ENSRNOT00000089631	0.763333	0.28	2.72619	1.44689	0.0150911	0.44083	up	ENSRNOG00000051860	AC114343.1	V-ATPase 14 kDa subunit	membrane,proton-transporting V-type ATPase(V1 domain). [Membrane/plasma membrane]	ATPase-coupled ion transmembrane transporter activity,proton-transporting ATPase activity(rotational mechanism). [Transporter,Catalysis]	proton transmembrane transport, ion transmembrane transpor, ion transport. [Substance transport]
ENSRNOT00000043201	1.26333	0.466667	2.70714	1.43677	0.0298086	0.554006	up	ENSRNOG00000033202	Fbxo41	F-box protein 41	cytosol. [Cytoplasm/cytosol]	Substrate-recognition component of the SCF (SKP1-CUL1-F-box protein)-type E3 ubiquitin ligase complex. [Catalysis]	protein polyubiquitination,post-translational protein modification. [Protein metabolism]
ENSRNOT00000001229	3.46	1.29333	2.67526	1.41968	0.00146445	0.164132	up	ENSRNOG00000000926	Mrps17	mitochondrial ribosomal protein S17	mitochondrial small ribosomal subunit, ribosome. [Ribosome]	structural constituent of ribosome. [Structure]	translation. [Protein metabolism]
ENSRNOT00000033379	2.95667	1.11	2.66366	1.41341	0.000275865	0.0608283	up	ENSRNOG00000022893	Rimbp2	RIMS binding protein 2	cell junction, synapse,membrane,presynaptic active zone cytoplasmic component,plasma membrane. [Extracellular region,Synapse,Membrane/plasma membrane,Cytoplasm/cytosol]	protein binding. [Binding]	neuromuscular synaptic transmission,negative regulation of phosphatase activity. [Neurotransmitter metabolism and release,Enzyme activity regulation]
ENSRNOT00000005477	5.65	2.12667	2.65674	1.40966	9.15e-06	0.00488413	up	ENSRNOG00000003840	Slit2	slit guidance ligand 2	extracellular region. [Extracellular region]	calcium ion binding. [Binding]	nervous system development,cell differentiation,multicellular organism development. [Differentiation and development]
ENSRNOT00000026466	3.57333	1.35667	2.63391	1.3972	0.0228823	0.506206	up	ENSRNOG00000019485	Bckdk	branched chain ketoacid dehydrogenase kinase	mitochondrion,mitochondrial matrix. [Mitochondrion]	transferase activity(transferring phosphorus-containing groups), kinase activity, ATP binding, nucleotide binding,protein kinase activity. [Catalysis,Binding]	phosphorylation, protein phosphorylation. [Phosphorylation and dephosphorylation]
ENSRNOT00000030327	14.5433	5.53	2.6299	1.39501	0.00300812	0.231147	up	ENSRNOG00000021478	Tpd52l1	tumor protein D52-like 1	cytoplasm,perinuclear region of cytoplasm. [Cytoplasm/cytosol]	identical protein binding, protein homodimerization activity. [Binding]	positive regulation of apoptotic signaling pathway,positive regulation of JNK cascade,G2/M transition of mitotic cell cycle,positive regulation of MAP kinase activity. [Apoptosis/death, Signaling,Cell cycle,Enzyme activity regulation]
ENSRNOT00000085905	10.8967	4.16333	2.61729	1.38808	0.000284469	0.0616215	up	ENSRNOG00000061782	Tspyl2	TSPY-like 2	nucleolus, nucleus. [Nucleus]	chromatin binding,histone binding. [Binding]	regulation of protein kinase activity,negative regulation of DNA replication,negative regulation of cell growth, regulation of protein kinase activity, nucleosome assembly. [Enzyme activity regulation,Nucleic acid metabolism, Cell growth and proliferation]
ENSRNOT00000080026	2.71667	1.05	2.5873	1.37145	0.00726867	0.332384	up	ENSRNOG00000059480	Supt20h	SPT20 homolog, SAGA complex component	nucleus,SAGA complex. [Nucleus]	transcription coregulator activity. [Modulator]	regulation of transcription(DNA-templated). [Nucleic acid metabolism]
ENSRNOT00000080166	5.63667	2.21667	2.54286	1.34645	1.1e-06	0.000796926	up	ENSRNOG00000013179	Tinagl1	tubulointerstitial nephritis antigen-like 1	cytoplasm. [Cytoplasm/cytosol]	cysteine-type peptidase activity, laminin binding. [Catalysis,Binding]	proteolysis. [Protein metabolism]
ENSRNOT00000083622	5.74333	2.26333	2.53756	1.34344	0.03282	0.565185	up	ENSRNOG00000000786	Rpp21	ribonuclease P/MRP 21 subunit	multimeric ribonuclease P complex,nucleolar ribonuclease P complex. [Cytoplasm/cytosol,Nucleus]	ribonuclease P activity,ribonuclease P, RNA binding. [Catalysis,Binding]	response to drug,tRNA 5'-leader removal,RNA phosphodiester bond hydrolysis(endonucleolytic),tRNA processing. [Response to stimulus,Nucleic acid metabolism]
ENSRNOT00000092676	67.19	26.5933	2.52657	1.33718	0.0435196	0.623207	up	ENSRNOG00000000473	Pfdn6	prefoldin subunit 6	cytoplasm,prefoldin complex. [Cytoplasm/cytosol]	chaperone binding, unfolded protein binding, amyloid-beta binding. [Binding]	protein folding,chaperone-mediated protein complex assembly, negative regulation of amyloid fibril formation. [Protein metabolism]
ENSRNOT00000079916	4.96333	1.96667	2.52373	1.33556	0.00157034	0.170353	up	ENSRNOG00000059586	AABR07015080.2	embryonic pattern specification	unknown. [Unknown]	unknown [Unknown]	unknown [Unknown]
ENSRNOT00000029577	0.79	0.316667	2.49474	1.31889	0.0380069	0.597305	up	ENSRNOG00000027736	Cnn1	calponin 1	cytoskeleton. [Cytoskeleton]	actin binding,calmodulin binding. [Binding]	actomyosin structure organization,negative regulation of vascular associated smooth muscle cell proliferation. [Differentiation and development,Cell growth and proliferation]
ENSRNOT00000028650	1.34333	0.543333	2.47239	1.30591	0.0137406	0.42556	up	ENSRNOG00000021096	Tmem143	transmembrane protein 143	mitochondrion,membrane,integral component of membrane. [Mitochondrion,Membrane/plasma membrane]	protein binding. [Binding]	hematopoietic progenitor cell differentiation. [Differentiation and development]
ENSRNOT00000078091	2.82333	1.14333	2.46939	1.30415	0.000805449	0.124728	up	ENSRNOG00000007164	Cln6	ceroid-lipofuscinosis, neuronal 6, late infantile, variant	endoplasmic reticulum, membrane, integral component of membrane,endoplasmic reticulum lumen, membrane raft, early endosome. [Endoplasmic reticulum,Membrane/plasma membrane,Vesicle]	lysophosphatidic acid binding,sulfatide binding, protein homodimerization activity. [Binding]	lysosome organization, lysosomal lumen acidification, locomotion involved in locomotory behavior,positive regulation of proteolysis, cholesterol metabolic process,glycosaminoglycan metabolic process, cellular macromolecule catabolic process,ganglioside metabolic process,visual perception. [Organelle organization,Differentiation and development,Substance transport,Protein metabolism,Carbohydrate m…
ENSRNOT00000057146	0.276667	0.113333	2.44118	1.28758	0.0481912	0.640308	up	ENSRNOG00000004398	Pkhd1l1	polycystic kidney and hepatic disease 1-like 1	membrane,integral component of membrane,stereocilium tip,stereocilium coat. [Membrane/plasma membrane]	semaphorin receptor activity. [Receptor]	sensory perception of sound,semaphorin-plexin signaling pathway. [Signaling]
ENSRNOT00000080266	5.52667	2.29333	2.40988	1.26896	0.0201289	0.484265	up	ENSRNOG00000014204	Pacsin3	protein kinase C and casein kinase substrate in neurons 3	endosome,plasma membrane,cytoskeleton,cytoplasm,trans-Golgi network,cytosol. [Vesicle,Membrane/plasma membrane,Cytoskeleton,Golgi apparatus,Cytoplasm/cytosol]	cytoskeletal protein binding, phospholipid binding, identical protein binding,calcium channel inhibitor activity, lipid binding. [Binding,Modulator]	cytoskeleton organization,plasma membrane tubulation, regulation of endocytosis,negative regulation of calcium ion transport,positive regulation of membrane protein ectodomain proteolysis,negative regulation of endocytosis. [Cytoskeleton organization,Substance transport, Protein metabolism]
ENSRNOT00000075906	2.23	0.966667	2.3069	1.20595	0.0421548	0.616356	up	ENSRNOG00000010609	Abcf2	ATP binding cassette subfamily F member 2	mitochondrion. [Mitochondrion]	ATP binding,nucleotide binding. [Binding]	transmembrane transport. [Substance transport]
ENSRNOT00000088111	4.92667	2.14	2.30218	1.203	0.00517152	0.287423	up	ENSRNOG00000056747	AABR07015055.1 (Uncharacterized protein)	Uncharacterized protein	unknown. [Unknown]	unknown [Unknown]	unknown [Unknown]
ENSRNOT00000075929	2.02	0.88	2.29545	1.19878	0.000181553	0.045469	up	ENSRNOG00000003063	Phka1	phosphorylase kinase, alpha 1	plasma membrane，membrane. [Membrane/plasma membrane]	calmodulin binding. [Binding]	glycogen metabolic process, carbohydrate metabolic process,generation of precursor metabolites and energy,glycogen catabolic process. [Carbohydrate metabolism]
ENSRNOT00000090560	5.72	2.49667	2.29105	1.19601	0.0356083	0.583564	up	ENSRNOG00000003985	Tmem19	transmembrane protein 19	membrane, multi-pass membrane protein. [Membrane/plasma membrane]	protein binding. [Binding]	unknown. [Unknown]
ENSRNOT00000076339	75.2467	32.9333	2.28482	1.19208	0.00324344	0.239212	up	ENSRNOG00000010609	Abcf2	ATP binding cassette subfamily F member 2	membrane. [Membrane/plasma membrane]	ATP binding,ATPase activity,nucleotide binding. [Binding,Catalysis]	transmembrane transport. [Substance transport]
ENSRNOT00000082705	21.5067	9.69667	2.21794	1.14922	0.0251076	0.523466	up	ENSRNOG00000061096	Rn7sl1	RNA, 7SL, cytoplasmic 1	unknown. [Unknown]	unknown [Unknown]	unknown. [Unknown]
ENSRNOT00000057756	2.91333	1.32	2.20707	1.14213	0.0023041	0.203222	up	ENSRNOG00000003908	Cep128	centrosomal protein 128	centriole,cytoskeleton,cytoplasm. [Cytoskeleton,Cytoplasm/cytosol]	unknown. [Unknown]	protein localization. [Substance transport]
ENSRNOT00000093446	6.19667	2.83	2.18963	1.13069	0.0188353	0.47406	up	ENSRNOG00000012379	Wdr18	WD repeat domain 18	nucleolus, cytoplasm,nucleolus. [Nucleus,Cytoplasm/cytosol]	protein binding. [Binding]	rRNA processing,regulation of DNA-dependent DNA replication initiation,multicellular organism development. [Nucleic acid metabolism,Differentiation and development]
ENSRNOT00000082523	2.74667	1.26	2.17989	1.12426	0.0234935	0.507666	up	ENSRNOG00000000826	Flot1	flotillin 1	flotillin complex, cytoplasmic vesicle,plasma membrane,endosome,membrane,caveola,membrane raft assembly,apical plasma membrane,lamellipodium,cell-cell contact zone,plasma membrane raft,cell-cell junction, COP9 signalosome,adherens junction, basolateral plasma membrane, membrane raft,early endosome,microtubule organizing center,external side of plasma membrane, cortical actin cytoskeleton,centriol…	ionotropic glutamate receptor binding, protease binding. [Binding]	positive regulation of endocytosis,protein kinase C signaling,protein localization to plasma membrane,positive regulation of cell junction assembly,positive regulation of cell-cell adhesion mediated by cadherin,regulation of receptor internalization,sitive regulation of heterotypic cell-cell adhesion,response to endoplasmic reticulum stress,regulation of Rho protein signal transduction,cellular r…
ENSRNOT00000078718	1.14667	0.53	2.16352	1.11338	0.0230076	0.507437	up	ENSRNOG00000009196	Rc3h2	ring finger and CCCH-type domains 2	cytoplasmic stress granule,cell surface,membrane,P-body. [Cytoplasm/cytosol,Membrane/plasma membrane]	double-stranded RNA binding,mRNA binding,RNA stem-loop binding,ubiquitin protein ligase activity,ubiquitin-protein transferase activity, metal ion binding,transferase activity, RNA binding, DNA binding,RNA stem-loop binding. [Binding,Catalysis]	protein polyubiquitination,nuclear-transcribed mRNA catabolic process, deadenylation-dependent decay,ubiquitin-dependent protein catabolic process,regulation of mRNA stability,posttranscriptional regulation of gene expression,protein ubiquitination,B cell homeostasis,regulation of gene expression,multicellular organism growth,lung alveolus development,lymph node development,spleen development,T f…
ENSRNOT00000091787	2.14	0.993333	2.15436	1.10726	0.0443794	0.627373	up	ENSRNOG00000047816	Ccs	copper chaperone for superoxide dismutase	cytoplasm,nucleus. [Cytoplasm/cytosol,Nucleus]	superoxide dismutase activity,metal ion binding,oxidoreductase activity. [Binding,Catalysis]	superoxide metabolic process,oxidation-reduction process,removal of superoxide radicals. [Other substance metabolism, Cell redox homeostasis]
ENSRNOT00000074857	23.5933	10.99	2.1468	1.10219	0.0460824	0.632742	up	ENSRNOG00000047351	(Kdelr3)AABR07015081.1	ER lumen protein-retaining receptor	endoplasmic reticulum,cis-Golgi network,integral component of membrane,cytoplasmic vesicle,membrane,COPI-coated vesicle membrane,Golgi membrane,endoplasmic reticulum membrane. [Endoplasmic reticulum, Membrane/plasma membrane,Golgi apparatus,Vesicle]	ER retention sequence binding,KDEL sequence binding. [Binding]	protein retention in ER lumen,endoplasmic reticulum to Golgi vesicle-mediated transport,protein transport,retrograde 逆行vesicle-mediated transport, Golgi to endoplasmic reticulum,retrograde vesicle-mediated transport(Golgi to endoplasmic reticulum). [Protein metabolism,Substance transport]
ENSRNOT00000076922	24.0367	11.2267	2.14103	1.09831	0.00291568	0.227062	up	ENSRNOG00000003071	Vamp4	vesicle-associated membrane protein 4	SNARE complex,synaptic vesicle, trans-Golgi network,integral component of membrane, membrane,cell surface,phagocytic vesicle, Golgi apparatus, integral component of presynaptic endosome membrane.[Cytoplasm/cytosol,Vesicle,Membrane/plasma membrane,Golgi apparatus]	protein binding. [Binding]	Golgi ribbon formation,SNARE complex assembly, microtubule cytoskeleton organization, endoplasmic reticulum to Golgi vesicle-mediated transport, regulation of Golgi to plasma membrane protein transport, Golgi to plasma membrane protein transport,cellular response to interferon-gamma,toxin transport,synaptic vesicle to endosome fusion, regulation of synaptic vesicle endocytosis,vesicle-mediated tr…
ENSRNOT00000043100	1.4	0.66	2.12121	1.08489	0.00854666	0.355192	up	ENSRNOG00000010418	Nek1	NIMA-related kinase 1	nucleus,cytoplasm, pericentriolar material,centrosome,centriolar satellite,nucleoplasm. [Nucleus,Cytoplasm/cytosol]	protein kinase activity,kinase activity,14-3-3 protein binding,ATP binding,nucleotide binding. [Catalysis,Binding]	protein phosphorylation,response to ionizing radiation,multicellular organism growth,cellular response to DNA damage stimulus,regulation of DNA damage checkpoint,kidney development,spermatogenesis,DNA damage response(detection of DNA damage),cilium assembly. [Phosphorylation and dephosphorylation,Response to stimulus,Differentiation and development,Nucleic acid metabolism]
ENSRNOT00000088597	23.7433	11.3667	2.08886	1.06271	0.0209163	0.490159	up	ENSRNOG00000058083	Metazoa_SRP	Metazoan signal recognition particle RNA	unknown. [Unknown]	unknown. [Unknown]	unknown. [Unknown]
ENSRNOT00000024408	0.946667	0.453333	2.08824	1.06228	0.0190452	0.474807	up	ENSRNOG00000018047	Gorasp1	golgi reassembly stacking protein 1	Golgi apparatus,membrane. [Membrane/plasma membrane,Golgi apparatus]	protein binding. [Binding]	Golgi organization,establishment of protein localization to plasma membrane,protein transport,negative regulation of dendrite morphogenesis,protein N-linked glycosylation. [Organelle organization, Protein metabolism, Substance transport,Differentiation and development]
ENSRNOT00000090844	0.616667	0.3	2.05556	1.03953	0.015783	0.446548	up	ENSRNOG00000042496	Cyp4f5	cytochrome P450, family 4, subfamily f, polypeptide 5	endoplasmic reticulum,intracellular membrane-bounded organelle,membrane,endoplasmic reticulum membrane. [Endoplasmic reticulum,Membrane/plasma membrane]	iron ion binding,heme binding,oxidoreductase activity(acting on paired donors, with incorporation or reduction of molecular oxygen),monooxygenase activit,metal ion binding,oxidoreductase activity. [Binding,Catalysis]	inflammatory response,leukotriene metabolic process. [Inflammatory response, Other substance metabolism]
ENSRNOT00000054939	14.67	7.15	2.05175	1.03685	0.013945	0.426908	up	ENSRNOG00000036677	Slc16a3	solute carrier family 16 member 3	integral component of membrane, integral component of plasma membrane,integral component of postsynaptic density membrane,plasma membrane,apical plasma membrane,basolateral plasma membrane,lateral plasma membrane, nuclear membrane. [Membrane/plasma membrane,Nucleus, Synapse]	monocarboxylic acid transmembrane transporter activity, symporter activity, transmembrane transporter activity, lactate transmembrane transporter activity. [Transporter]	monocarboxylic acid transport,plasma membrane lactate transport,transmembrane transport. [Substance transport]
ENSRNOT00000090170	3.52	1.72	2.04651	1.03317	0.00141125	0.163715	up	ENSRNOG00000029938	Pik3c2b	phosphatidylinositol-4-phosphate 3-kinase, catalytic subunit type 2 beta	plasma membrane,endocytic vesicle,intracellular membrane-bounded organelle,phosphatidylinositol 3-kinase complex, membrane,cytoplasm. [Membrane/plasma membrane,Vesicle,Cytoplasm/cytosol]	kinase activity,phosphatidylinositol binding,1-phosphatidylinositol-4-phosphate 3-kinase activity,lipid kinase activity, transferase activity,phosphatidylinositol kinase activity,1-phosphatidylinositol-3-kinase activity. [Catalysis,Binding]	phosphatidylinositol phosphorylation,phosphatidylinositol-mediated signaling,phosphatidylinositol-3-phosphate biosynthetic process,cellular response to starvation,macroautophagy,autophagosome organization, protein kinase B signaling,phosphorylation,cell migration,phosphatidylinositol 3-kinase signaling. [Phosphorylation and dephosphorylation,Response to stimulus,Autophagy, Signaling,Cell migratio…
ENSRNOT00000012267	22.5633	11.1333	2.02665	1.01909	0.0174035	0.467613	up	ENSRNOG00000039674	AABR07034657.1	Small ubiquitin-related modifier, SUMO	nucleus. [Nucleus]	protein tag, ubiquitin-like protein ligase binding. [Binding,Modulator]	protein sumoylation. [Protein metabolism]
a treatment with LETX-VI; b control.
c, d, e The terms in the sqare brackets are the classifications of transcript-encoded proteins.
