# Supplementary material for: Analysis of differentially expressed genes discovers Latroeggtoxin VI-induced changes and SYNJ1 as a main target in PC12 cells
Source: BMC Genomics. 2023 Sep 4;24:517. doi: 10.1186/s12864-023-09634-5 (PMC10478359; doi:10.1186/s12864-023-09634-5)
Supplement: Supplementary file 3 — Additional file 3 [file 12864_2023_9634_MOESM3_ESM.xlsx]

## Sheet: CL_vs_DZ.转录本差异表达
		Additional file 3. Information on the down-regulated transcripts
Transcript id	MeanTPM (CLa)	MeanTPM (DZb)	CLa/DZb FoldChange	log2FoldChange	pValue	qValue	result	GeneID	GeneName	GeneDescription	Cellular componentc	Molecular functiond	Biological processe
ENSRNOT00000043343	0.0001	40.2233	2.48612e-06	-18.6177	2.87e-32	1.46e-28	down	ENSRNOG00000004956	Jade2	jade family PHD finger 2	nucleus,histone acetyltransferase complex. [Nucleus]	metal ion binding,ubiquitin protein ligase activity. [Binding,Catalysis]	protein polyubiquitination,histone H3 acetylation, histone H4-K5 acetylation, histone H4-K8 acetylation, histone H4-K16 acetylation,regulation of neurogenesis,protein autoubiquitination,neuron projection extension, histone H4-K12 acetylation,positive regulation of neurogenesis,SMAD protein signal transduction. [Protein metabolism, Differentiation and development, Signaling]
ENSRNOT00000092150	0.0001	5.07	1.97239e-05	-15.6297	0.00587494	0.307162	down	ENSRNOG00000059683	Mpp2	membrane palmitoylated protein 2	cell junction,cytoskeleton, cytoplasm,membrane, synapse,dendritic shaft,Schaffer collateral - CA1 synapse, glutamatergic synapse, anchored component of postsynaptic density membrane,dendrite membrane, cytoskeleton. [Extracellular region,Cytoplasm/cytosol,Synapse,Cytoskeleton,Membrane/plasma membrane]	PDZ domain binding,structural constituent of postsynaptic density, ion channel binding, protein binding. [Binding,Structure]	long-term synaptic potentiation,excitatory postsynaptic potential, maintenance of postsynaptic density structure,protein homooligomerization. [Differentiation and development,Neurotransmitter metabolism and release,Protein metabolism]
ENSRNOT00000031622	0.0001	3.01	3.32226e-05	-14.8775	0.0148552	0.440574	down	ENSRNOG00000026775	Pmpca	peptidase, mitochondrial processing alpha subunit	mitochondrial inner membrane,mitochondrion,membrane. [Mitochondrion,Membrane/plasma membrane]	metal ion binding. [Binding]	proteolysis,protein processing involved in protein targeting to mitochondrion. [Protein metabolism, Substance transport]
ENSRNOT00000016424	0.0001	2.4	4.16667e-05	-14.5507	0.00729128	0.332384	down	ENSRNOG00000011781	Oplah	5-oxoprolinase (ATP-hydrolysing)	cytosol. [Cytoplasm/cytosol]	5-oxoprolinase (ATP-hydrolyzing) activity,hydrolase activity,catalytic activity,nucleotide binding,ATP binding,identical protein binding. [Catalysis,Binding]	glutathione metabolic process. [Protein metabolism]
ENSRNOT00000011801	0.0001	1.65333	6.04839e-05	-14.0131	0.00777898	0.338636	down	ENSRNOG00000008425	Nav1	neuron navigator 1	microtubule cytoskeleton, axon initial segment. [Cytoskeleton]	unknown. [Unknown]	neuron migration, microtubule bundle formation,nervous system development,neurogenesis. [Cell migration,Cytoskeleton organization,Differentiation and development]
ENSRNOT00000040204	0.0001	1.55667	6.42398e-05	-13.9262	1.19e-05	0.00586986	down	ENSRNOG00000022609	Mrps10	mitochondrial ribosomal protein S10	Mitochondrion. [Mitochondrion]	structural constituent of ribosome. [Structure]	Mitochondrial translation elongation. [Protein metabolism]
ENSRNOT00000080844	0.0001	1.53333	6.52174e-05	-13.9044	0.0284032	0.547464	down	ENSRNOG00000012405	Tcf4	transcription factor 4	nucleus,transcription regulator complex. [Nucleus]	chromatin binding，DNA-binding transcription activator activity(RNA polymerase II-specific), E-box binding,protein heterodimerization activity,protein self-association,TFIIB-class transcription factor binding,transcription corepressor activity. [Binding,Modulator]	endothelial cell activation,negative regulation of angiogenesis,negative regulation of transcription by RNA polymerase II,positive regulation of neuron differentiation,protein-DNA complex assembly, regulation of vascular endothelial growth factor signaling pathway. [Nucleic acid metabolism,Differentiation and development,Signaling]
ENSRNOT00000028264	0.0001	1.38667	7.21154e-05	-13.7593	0.0176827	0.469517	down	ENSRNOG00000033653	Mpp3	membrane palmitoylated protein 3	plasma membrane. [Membrane/plasma membrane]	PDZ domain binding. [Binding]	unknown. [Unknown]
ENSRNOT00000084494	0.0001	1.28667	7.77202e-05	-13.6514	0.0198602	0.480851	down	ENSRNOG00000059810	Txnrd3	thioredoxin reductase 3	mitochondrion,cytoplasm. [Mitochondrion,Cytoplasm/cytosol]	thioredoxin-disulfide reductase activity,protein disulfide oxidoreductase activity,oxidoreductase activity(acting on a sulfur group of donors, NAD(P) as acceptor),flavin adenine dinucleotide binding, oxidoreductase activity. [Catalysis,Binding]	cell redox homeostasis,glutathione metabolic process,blastocyst formation,cellular oxidant detoxification. [Cell redox homeostasis,Protein metabolism,Differentiation and development,Other substance metabolism]
ENSRNOT00000084454	0.0001	1.26333	7.91557e-05	-13.6249	0.0105436	0.38419	down	ENSRNOG00000017030	Arid1b	AT-rich interaction domain 1B	nBAF complex,nucleoplasm,SWI/SNF complex,brahma complex,nucleus, cytoplasm,plasma membrane,synapse. [Cytoplasm/cytosol,Nucleus,Membrane/plasma membrane,Synapse]	nucleosome binding,DNA binding,DNA-binding transcription factor activity. [Binding,Transcription factor]	ATP-dependent chromatin remodeling,regulation of transcription by RNA polymerase II,positive regulation of transcription(DNA-templated),chromatin remodeling,dendritic cell dendrite assembly,cellular response to angiotensin,response to ischemia,neuron-neuron synaptic transmission,dendritic spine development. [Nucleic acid metabolism,Response to stimulus, Neurotransmitter metabolism and release,Dif…
ENSRNOT00000036228	0.0001	1.15667	8.64553e-05	-13.4977	0.0454972	0.631158	down	ENSRNOG00000023365	(F1LUI2)AABR07013086.1	Gp_dh_C domain-containing protein	cytosol. [Cytoplasm/cytosol]	oxidoreductase activity(acting on the aldehyde or oxo group of donors, NAD or NADP as acceptor),oxidoreductase activity. [Catalysis]	oxidation-reduction process. [Cell redox homeostasis]
ENSRNOT00000076725	0.0001	1.15667	8.64553e-05	-13.4977	1.4e-12	4.05e-09	down	ENSRNOG00000003063	Phka1	phosphorylase kinase, alpha 1	plasma membrane,membrane. [Membrane/plasma membrane]	calmodulin binding. [Binding]	glycogen metabolic process, carbohydrate metabolic process. [Carbohydrate metabolism]
ENSRNOT00000077695	0.0001	1.06667	9.375e-05	-13.3808	0.00188908	0.183957	down	ENSRNOG00000051382	Ntan1	N-terminal asparagine amidase	nucleus,cytoplasm. [Nucleus,Cytoplasm/cytosol]	protein-N-terminal asparagine amidohydrolase activity. [Catalysis]	ubiquitin-dependent protein catabolic process,memory,adult locomotory behavior. [Protein metabolism, Leaning and memory]
ENSRNOT00000083979	0.0001	0.916667	0.000109091	-13.1622	1.25e-11	2.81e-08	down	ENSRNOG00000016091	Tmem169	transmembrane protein 169	integral component of membrane, membrane. [Membrane/plasma membrane]	unknown. [Unknown]	unknown. [Unknown]
ENSRNOT00000020160	0.0001	0.88	0.000113636	-13.1033	0.000844868	0.126425	down	ENSRNOG00000014900	Crem	cAMP responsive element modulator	nucleus. [Nucleus]	DNA binding,DNA-binding transcription factor activity. [Binding,transcription factor]	regulation of transcription(DNA-templated). [Nucleic acid metabolism]
ENSRNOT00000093679	0.0001	0.79	0.000126582	-12.9476	0.0175482	0.469017	down	ENSRNOG00000027230	Fhod3	formin homology 2 domain containing 3	striated muscle thin filament,cytoskeleton, cytoplasm,sarcomere. [Cytoskeleton,Cytoplasm/cytosol]	actin filament binding. [Binding]	cardiac myofibril assembly, cortical actin cytoskeleton organization,actin filament network formation,sarcomere organization, negative regulation of actin filament polymerization. [Cytoskeleton organization]
ENSRNOT00000037725	0.0001	0.7	0.000142857	-12.7731	0.0221256	0.498711	down	ENSRNOG00000011726	Grin1	glutamate ionotropic receptor NMDA type subunit 1	membrane,cell junction,integral component of membrane,postsynaptic membrane,synapse,plasma membrane,dendrite,NMDA selective glutamate receptor complex. [Membrane/plasma membrane,Extracellular region, Synapse,Cytoplasm/cytosol]	ionotropic glutamate receptor activity,ligand-gated ion channel activity,signaling receptor activity,ion channel activity,glutamate binding,glycine binding,calcium channel activity,NMDA glutamate receptor activity,glutamate-gated calcium ion channel activity. [Receptor,Ion channel,Binding]	ion transport,response to glycine,response to ethanol,cation transport,calcium ion transmembrane import into cytosol,regulation of membrane potential,ionotropic glutamate receptor signaling pathway, calcium-mediated signaling. [Substance transport,Response to stimulus,Signaling]
ENSRNOT00000079926	0.0001	0.666667	0.00015	-12.7027	0.0340095	0.573849	down	ENSRNOG00000027194	Sgsm2	small G protein signaling modulator 2	cytoplasm,melanosome. [Cytoplasm/cytosol]	GTPase activator activity,small GTPase binding. [Modulator,Binding]	activation of GTPase activity,intracellular protein transport,positive regulation of GTPase activity,late endosome to Golgi transport. [Enzyme activity regulation,Substance transport]
ENSRNOT00000048353	0.0001	0.626667	0.000159574	-12.6135	0.00179735	0.181398	down	ENSRNOG00000008810	Nsmf	NMDA receptor synaptonuclear signaling and neuronal migration factor	cytoplasm,nucleus,perikaryon, nuclear membrane,cortical cytoskeleton,membrane,nuclear envelope,neuron projection, nuclear matrix,synapse,postsynaptic density,apical dendrite, dendrite,euchromatin,cell projection,cell junction,cytoskeleton,plasma membrane,postsynapse,dendritic spine,glutamatergic synapse,nucleoplasm,cell cortex. [Cytoplasm/cytosol,Nucleus, Cell projection,Cytoskeleton, Membrane/pl…	calcium-dependent protein binding. [Binding]	regulation of neuronal synaptic plasticity,regulation of neuron migration. [Differentiation and development,Cell migration]
ENSRNOT00000089857	0.0001	0.573333	0.000174419	-12.4852	0.0466681	0.635717	down	ENSRNOG00000052583	Zfp106	zinc finger protein 106	membrane,cytosol. [Membrane/plasma membrane,Cytoplasm/cytosol]	opioid peptide activity,SH3 domain binding,RNA binding. [Modulator,Binding]	insulin receptor signaling pathway. [Signaling]
ENSRNOT00000006403	0.0001	0.523333	0.000191083	-12.3535	0.0301163	0.554914	down	ENSRNOG00000004496	Rock2	Rho-associated coiled-coil containing protein kinase 2	cytoplasm,plasma membrane,cytoskeleton,nucleus,membrane. [Cytoplasm/cytosol,Membrane/plasma membrane,Cytoskeleton,Nucleus]	protein kinase activity,protein serine/threonine kinase activity, ATP binding,small GTPase binding, metal ion binding,transferase activity, kinase activity,nucleotide binding,protein serine kinase activity,protein threonine kinase activity. [Catalysis,Binding]	smooth muscle contraction,signal transduction,Rho protein signal transduction,actin cytoskeleton organization,protein phosphorylation, positive regulation of centrosome duplication, regulation of actin cytoskeleton organization,intracellular signal transduction, phosphorylation. [Muscle contration,Signaling,Nucleic acid metabolism,Cell cycle,Cytoskeleton organization,Phosphorylation and dephospho…
ENSRNOT00000067097	0.0001	0.483333	0.000206897	-12.2388	0.0104372	0.383778	down	ENSRNOG00000029644	Clec2l	C-type lectin domain family 2, member L	membrane,integral component of membrane. [Membrane/plasma membrane]	carbohydrate binding. [Binding]	unknown. [Unknown]
ENSRNOT00000005077	0.0001	0.456667	0.000218978	-12.1569	0.044907	0.629458	down	ENSRNOG00000003812	Nlgn3	neuroligin 3	excitatory synapse,cell surface,membrane,plasma membrane,integral component of plasma membrane,cell junction,integral component of membrane. [Synapse,Membrane/plasma membrane,Extracellular region]	scaffold protein binding,neurexin family protein binding. [Binding]	synapse organization,social behavior,vocalization behavior,adult behavior,learning,cell adhesion,modulation of chemical synaptic transmission. [Differentiation and development, Cell adhesion, Neurotransmitter metabolism and release]
ENSRNOT00000088624	0.0001	0.456667	0.000218978	-12.1569	0.00114787	0.150074	down	ENSRNOG00000017610	Nedd4l	neural precursor cell expressed, developmentally down-regulated 4-like, E3 ubiquitin protein ligase	cytoplasm, plasma membrane. [Cytoplasm/cytosol,Membrane/plasma membrane]	ubiquitin protein ligase activity,sodium channel inhibitor activity, ubiquitin-protein transferase activity, sodium channel regulator activity,protein binding,potassium channel regulator activity,potassium channel inhibitor activity,ion channel binding. [Catalysis,Modulator, Binding]	protein ubiquitination, positive regulation of protein catabolic process,negative regulation of sodium ion transmembrane transporter activity, negative regulation of potassium ion transmembrane transport, regulation of dendrite morphogenesis,proteasome-mediated ubiquitin-dependent protein catabolic process, ubiquitin-dependent protein catabolic process, protein monoubiquitination, negative regula…
ENSRNOT00000086302	0.0001	0.366667	0.000272727	-11.8403	0.000511529	0.0941364	down	ENSRNOG00000052236	AABR07004992.1	Fe2OG dioxygenase domain-containing protein	nucleus,cytoplasm. [Nucleus,Cytoplasm/cytosol]	ferrous iron binding, peptidyl-proline dioxygenase activity,peptidyl-proline 4-dioxygenase activity, iron ion binding, L-ascorbic acid binding,oxidoreductase activity(acting on paired donors, with incorporation or reduction of molecular oxygen), dioxygenase activity. [Binding,Catalysis]	peptidyl-proline hydroxylation to 4-hydroxy-L-proline, cellular response to hypoxia,obsolete oxidation-reduction process. [Protein metabolism,Response to stimulus,Cell redox homeostasis]
ENSRNOT00000093492	0.0001	0.363333	0.000275229	-11.8271	0.0113526	0.393074	down	ENSRNOG00000056721	Fancm	Fanconi anemia, complementation group M	Fanconi anaemia nuclear complex, FANCM-MHF complex. [Nucleus]	nuclease activity,3'-5' DNA helicase activity,chromatin binding,DNA binding. [Catalysis,Binding]	DNA repair, positive regulation of protein monoubiquitination,resolution of meiotic recombination intermediates, replication fork processing, nucleic acid phosphodiester bond hydrolysis,DNA duplex unwinding. [Nucleic acid metabolism,Protein metabolism]
ENSRNOT00000021348	0.0001	0.35	0.000285714	-11.7731	0.0192158	1	down	ENSRNOG00000015850	Rbp7	retinol binding protein 7	cytoplasm. [Cytoplasm/cytosol]	retinoid binding, lipid binding. [Binding]	intracellular transport of retinol. [Substance transport]
ENSRNOT00000086426	0.0001	0.34	0.000294118	-11.7313	0.0347566	0.576694	down	ENSRNOG00000009580	Lca5	LCA5, lebercilin	cilium,photoreceptor connecting cilium,axoneme,cytoskeleton, cell projection,cytoplasm. [Cytoskeleton,Cytoplasm/cytosol,Cell projection]	protein-containing complex binding. [Binding]	intraciliary transport,photoreceptor cell maintenance, protein transport. [Substance transport, Differentiation and development]
ENSRNOT00000067801	0.0001	0.32	0.0003125	-11.6439	0.016744	0.459633	down	ENSRNOG00000009805	Wasf2	WAS protein family, member 2	cytoskeleton,early endosome,SCAR complex,synapse,lamellipodium,ruffle,cell-cell junction,protein-containing complex. [Cytoskeleton,Vesicle,Cytoplasm/cytosol,Synapse,Extracellular region]	protein kinase A binding,SH3 domain binding,actin binding. [Binding]	endocytosis,positive regulation of lamellipodium assembly,megakaryocyte development,lamellipodium morphogenesis,negative regulation of stress fiber assembly,ameboidal-type cell migration,lamellipodium assembly,angiogenesis,Rac protein signal transduction,actin cytoskeleton organization,actin filament-based movement,postsynaptic actin cytoskeleton organization. [Substance transport,Differentiation…
ENSRNOT00000058652	0.0001	0.303333	0.00032967	-11.5667	0.0465624	1	down	ENSRNOG00000018027	（Taf5l）RGD1563991	similar to TAF5-like RNA polymerase II, p300/CBP-associated factor (PCAF)-associated factor	nucleus，transcription factor TFTC complex，STAGA complex，chromatin. [Nucleus,Cytoplasm/cytosol]	transcription coactivator activity，histone acetyltransferase activity. [Modulator,Catalysis]	regulation of transcription(DNA-templated),histone H3 acetylation，regulation of somatic stem cell population maintenance. [Nucleic acid metabolism,Cell growth and proliferation]
ENSRNOT00000072396	0.0001	0.303333	0.00032967	-11.5667	0.0473017	0.638006	down	ENSRNOG00000047573	Ttc39a	tetratricopeptide repeat domain 39A	unknown. [Unknown]	unknown [Unknown]	unknown [Unknown]
ENSRNOT00000025119	0.0001	0.27	0.00037037	-11.3987	0.00131598	0.159483	down	ENSRNOG00000018254	Sncaip	synuclein, alpha interacting protein	cytoplasm, nucleoplasm,cytoplasmic ribonucleoprotein granule. [Cytoplasm/cytosol,Nucleus]	ubiquitin protein ligase binding, identical protein binding. [Binding]	regulation of inclusion body assembly,regulation of neurotransmitter secretion, dopamine metabolic process,cell death. [Protein metabolism,Neurotransmitter metabolism and release,Apoptosis/death]
ENSRNOT00000017371	0.0001	0.26	0.000384615	-11.3443	0.0369355	0.59091	down	ENSRNOG00000012864	Ern1	endoplasmic reticulum to nucleus signaling 1	membrane, integral component of membrane,cytoplasm,mitochondrion,endoplasmic reticulum membrane,integral component of endoplasmic reticulum membrane,nuclear inner membrane, endoplasmic reticulum. [Membrane/plasma membrane,Cytoplasm/cytosol,Endoplasmic reticulum,Mitochondrion,Nucleus]	Hsp90 protein binding, protein binding,unfolded protein binding,endoribonuclease activity,protein serine/threonine kinase activity,protein kinase activity,ATP binding,transferase activity, nucleotide binding, protein threonine kinase activity, identical protein binding, enzyme binding,Hsp70 protein binding,ADP binding, endonuclease activity, magnesium ion binding,platelet-derived growth factor re…	cellular response to manganese ion,intrinsic apoptotic signaling pathway in response to endoplasmic reticulum stress, IRE1-mediated unfolded protein response,mRNA processing,protein phosphorylation, phosphorylation, mRNA cleavage,response to endoplasmic reticulum stress,cellular response to vascular endothelial growth factor stimulus, IRE1-mediated unfolded protein response,positive regulation of…
ENSRNOT00000076507	0.0001	0.236667	0.000422535	-11.2086	0.00924851	0.366758	down	ENSRNOG00000007445	Asph	aspartate-beta-hydroxylase	endoplasmic reticulum,membrane,integral component of membrane,cytoplasm,plasma membrane,cortical endoplasmic reticulum,membrane. [Endoplasmic reticulum,Membrane/plasma membrane,Cytoplasm/cytosol]	peptide-aspartate beta-dioxygenase activity. [Catalysis]	peptidyl-aspartic acid hydroxylation,negative regulation of cell population proliferation,positive regulation of proteolysis,regulation of cytosolic calcium ion concentration,face morphogenesis,regulation of protein depolymerization,pattern specification process,regulation of protein stability,roof of mouth development,limb morphogenesis,activation of cysteine-type endopeptidase activity,protein …
ENSRNOT00000092879	0.0001	0.22	0.000454545	-11.1033	0.0431473	0.621653	down	ENSRNOG00000018808	Vip	vasoactive intestinal peptide	neuron projection,perikaryon,extracellular region, neuronal cell body. [Cell projection,Cytoplasm/cytosol,Extracellular region]	neuropeptide hormone activity,peptide hormone receptor binding,hormone activity,signaling receptor binding. [Modulator,Binding]	epinephrine secretion,positive regulation of protein catabolic process,negative regulation of apoptotic process,positive regulation of epinephrine secretion,learning or memory,phospholipase C-activating G protein-coupled receptor signaling pathway,adenylate cyclase-activating G protein-coupled receptor signaling pathway,positive regulation of penile erection,regulation of sensory perception of pa…
ENSRNOT00000049452	0.0001	0.216667	0.000461538	-11.0813	0.0332194	0.567246	down	ENSRNOG00000025710	Ces5a	carboxylesterase 5A	membrane,integral component of membrane,integral component of membrane. [Membrane/plasma membrane]	hydrolase activity. [Catalysis]	lipid catabolic process. [Lipid metabolism]
ENSRNOT00000064184	0.0001	0.186667	0.000535714	-10.8662	0.01437	0.436384	down	ENSRNOG00000020650	Slc17a7	vesicular glutamate transporter 1	synaptic vesicle membrane, integral component of membrane,excitatory synapse, integral component of synaptic vesicle membrane,cytoplasmic vesicle, cell junction, neuron projection, synapse, membrane, presynaptic active zone, cerebellar mossy fiber,postsynapse. [Vesicle,Membrane/plasma membrane,Synapse,Extracellular region,Cell projection,Nucleus,Cytoplasm/cytosol]	transmembrane transporter activity,neurotransmitter transmembrane transporter activity,L-glutamate transmembrane transporter activity,symporter activity,inorganic phosphate transmembrane transporter activity,sodium:phosphate symporter activity,protein binding,sodium:inorganic phosphate symporter activity,extracellularly glutamate-gated chloride channel activity. [Transporter,Binding,Ion channel]	synaptic transmission(glutamatergic),regulation of synapse structure or activity,neurotransmitter loading into synaptic vesicle,anion transport,transmembrane transport,neurotransmitter transport, sodium ion transport, ion transport,sequestering of neurotransmitter,brain development,L-glutamate import,chemical synaptic transmission, phosphate ion transport, neural retina development,long-term memo…
ENSRNOT00000016028	0.0001	0.163333	0.000612245	-10.6736	0.00428577	1	down	ENSRNOG00000011962	Gin1	gypsy retrotransposon integrase 1	unknown. [Unknown]	nucleic acid binding. [Binding]	DNA integration. [Nucleic acid metabolism]
ENSRNOT00000043197	0.0001	0.16	0.000625	-10.6439	0.0157719	0.446548	down	ENSRNOG00000028892	Prr36	proline rich 36	unknown. [Unknown]	unknown [Unknown]	unknown [Unknown]
ENSRNOT00000077053	0.0001	0.156667	0.000638298	-10.6135	0.0107003	0.386239	down	ENSRNOG00000014371	Cdh13	cadherin 13	plasma membrane, perinuclear region of cytoplasm,cytoplasm,external side of plasma membrane,neuron projection, caveola, synapse, GABA-ergic synapse. [Membrane/plasma membrane,Cytoplasm/cytosol, Extracellular region,Cell projection, Synapse]	low-density lipoprotein particle binding,identical protein binding,cadherin binding,adiponectin binding, lipoprotein particle binding,calcium ion binding, protein homodimerization activity. [Binding]	positive regulation of endothelial cell proliferation, homophilic cell adhesion via plasma membrane adhesion molecules,negative regulation of cell adhesion, regulation of endocytosis,calcium-dependent cell-cell adhesion via plasma membrane cell adhesion molecules,positive regulation of transcription by RNA polymerase II, positive regulation of smooth muscle cell proliferation,low-density lipoprot…
ENSRNOT00000077308	0.0001	0.15	0.000666667	-10.5507	0.0126798	1	down	ENSRNOG00000061153	Hrh3	histamine receptor H3	integral component of membrane,membrane. [Membrane/plasma membrane]	G protein-coupled receptor activity,histamine receptor activity. [Receptor]	regulation of neurotransmitter levels,G protein-coupled receptor signaling pathway,signal transduction. [Neurotransmitter metabolism and release,Signaling]
ENSRNOT00000041374	0.0001	0.146667	0.000681818	-10.5183	0.0358862	1	down	ENSRNOG00000033740	Lurap1l	leucine rich adaptor protein 1-like	unknown. [Unknown]	protein binding. [Binding]	positive regulation of I-kappaB kinase/NF-kappaB signaling. [Signaling]
ENSRNOT00000025045	0.0001	0.14	0.000714286	-10.4512	0.0428606	1	down	ENSRNOG00000018740	Ugt1a5	UDP glucuronosyltransferase family 1 member A5	endoplasmic reticulum,integral component of membrane,intracellular membrane-bounded organelle,cytochrome complex,integral component of plasma membrane,endoplasmic reticulum chaperone complex,endoplasmic reticulum membrane. [Endoplasmic reticulum,Membrane/plasma membrane,Cytoplasm/cytosol]	UDP-glycosyltransferase activity,transferase activity(transferring glycosyl groups),glucuronosyltransferase activity,enzyme binding,steroid binding,protein heterodimerization activity, retinoic acid binding, enzyme inhibitor activity,glucuronosyltransferase activity. [Catalysis,Binding,Modulator]	flavonoid glucuronidation,xenobiotic glucuronidation,cellular glucuronidation,biphenyl catabolic process,liver development,acute-phase response,animal organ regeneration,response to lipopolysaccharide, cellular response to hormone stimulus,response to drug,cellular response to ethanol,cellular response to glucocorticoid stimulus,cellular response to xenobiotic stimulus,flavone metabolic process,r…
ENSRNOT00000030881	0.0001	0.136667	0.000731707	-10.4164	0.0153402	1	down	ENSRNOG00000026676	LOC500567	similar to RIKEN cDNA 1700029M20	unknown. [Unknown]	unknown [Unknown]	unknown [Unknown]
ENSRNOT00000082899	0.0001	0.133333	0.00075	-10.3808	0.0247971	1	down	ENSRNOG00000059862	Avpr2	arginine vasopressin receptor 2	integral component of membrane,membrane, plasma membrane. [Membrane/plasma membrane]	vasopressin receptor activity,G protein-coupled receptor activity,vasopressin receptor activity. [Receptor]	G protein-coupled receptor signaling pathway,signal transduction,cellular response to gonadotropin-releasing hormone,negative regulation of neuron migration. [Signaling,Response to stimulus,Cell migration]
ENSRNOT00000022331	0.0001	0.113333	0.000882353	-10.1464	0.0164785	0.454424	down	ENSRNOG00000016374	Fgfr2	fibroblast growth factor receptor 2	integral component of plasma membrane,receptor complex,integral component of membrane,plasma membrane, membrane,nucleus,cytoplasm, cell surface, excitatory synapse,collagen-containing extracellular matrix. [Membrane/plasma membrane,Cytoplasm/cytosol,Nucleus,Synapse,Extracellular region]	fibroblast growth factor-activated receptor activity,transmembrane receptor protein tyrosine kinase activity, fibroblast growth factor binding, protein tyrosine kinase activity,ATP binding, transferase activity, kinase activity,nucleotide binding, identical protein binding, protein homodimerization activity. [Receptor,Binding,Catalysis]	transmembrane receptor protein tyrosine kinase signaling pathway,multicellular organism development,positive regulation of kinase activity,positive regulation of cell population proliferation,protein phosphorylation,fibroblast growth factor receptor signaling pathway,phosphorylation,epithelial to mesenchymal transition,negative regulation of epithelial cell proliferation,negative regulation of tr…
ENSRNOT00000082586	0.0001	0.106667	0.0009375	-10.0589	0.0191053	0.474807	down	ENSRNOG00000022694	Plekhg5	pleckstrin homology and RhoGEF domain containing G5	cell projection,plasma membrane,cytoplasm,membrane,endocytic vesicle,presynapse,axon. [Cell projection,Membrane/plasma membrane,Cytoplasm/cytosol,Vesicle,Synapse]	guanyl-nucleotide exchange factor activity. [Modulator]	regulation of catalytic activity. [Enzyme activity regulation]
ENSRNOT00000066545	0.0001	0.103333	0.000967742	-10.0131	0.00598922	1	down	ENSRNOG00000006569	Itgb8	integrin subunit beta 8	membrane,integral component of membrane, focal adhesion, integrin complex, cell surface. [Membrane/plasma membrane,Extracellar region]	integrin binding,signaling receptor activity,signaling receptor binding,extracellular matrix protein binding. [Binding,Receptor]	integrin-mediated signaling pathway,cell adhesion, cell migration,cell adhesion mediated by integrin, negative regulation of gene expression, positive regulation of angiogenesis,regulation of transforming growth factor beta activation,cell-matrix adhesion,vasculogenesis, ganglioside metabolic process,positive regulation of gene expression,cartilage development. [Signaling,Cell migration, Differen…
ENSRNOT00000082850	0.01	9.73333	0.0010274	-9.92679	0.00842526	0.35443	down	ENSRNOG00000000924	Slc7a1	solute carrier family 7 member 1	protein-containing complex,basolateral plasma membrane,apical plasma membrane,plasma membrane,integral component of membrane,membrane. [Cytoplasm/cytosol,Membrane/plasma membrane]	arginine transmembrane transporter activity,L-histidine transmembrane transporter activity,basic amino acid transmembrane transporter activity,amino acid transmembrane transporter activity,transmembrane transporter activity. [Transporter]	basic amino acid transmembrane transport,L-histidine import across plasma membrane,ornithine transport,lysine transport,L-amino acid transport,arginine transmembrane transport,amino acid import across plasma membrane,positive regulation of T cell proliferation,arginine transport,amino acid transport. [Substance transport,Cell growth and proliferation]
ENSRNOT00000068594	0.0001	0.0966667	0.00103448	-9.91687	0.000571577	0.0999571	down	ENSRNOG00000014452	Zfhx3	zinc finger homeobox 3	nucleus, cytoplasm, transcription regulator complex, nuclear body. [Nucleus,Cytoplasm/cytosol]	zinc ion binding,DNA-binding transcription factor activity(RNA polymerase II-specific),nucleic acid binding,DNA binding, enzyme binding,RNA polymerase II cis-regulatory region sequence-specific DNA binding, transcription regulatory region sequence-specific DNA binding. [Binding,Transcription factor]	regulation of transcription(DNA-templated),negative regulation of transcription by RNA polymerase II,regulation of neuron differentiation,positive regulation of cell adhesion, regulation of locomotor rhythm,brain development, circadian regulation of gene expression, positive regulation of myoblast differentiation,positive regulation of transcription by RNA polymerase II,response to transforming g…
ENSRNOT00000038546	0.0001	0.08	0.00125	-9.64386	0.0491102	1	down	ENSRNOG00000021323	Car13	carbonic anhydrase 13	cytosol,myelin sheath,intracellular membrane-bounded organelle,cytoplasm. [Cytoplasm/cytosol,Membrane/plasma membrane]	carbonate dehydratase activity,zinc ion binding,hydrolyase activity,metal ion binding,lyase activity. [Catalysis,Binding]	one-carbon metabolic process. [Protein metabolism]
ENSRNOT00000047737	0.0001	0.06	0.00166667	-9.22882	0.0178533	0.470092	down	ENSRNOG00000013147	Cacna1d	calcium voltage-gated channel subunit alpha1 D	voltage-gated calcium channel complex,membrane,integral component of membrane,membrane. [Cytoplasm/cytosol,Membrane/plasma membrane]	voltage-gated calcium channel activity,ion channel activity,voltage-gated ion channel activity,calcium channel activity,metal ion binding. [Ion channel,Binding]	ion transport,transmembrane transport,calcium ion transmembrane transport, calcium ion transport. [Substance transport]
ENSRNOT00000007608	0.0001	0.06	0.00166667	-9.22882	0.0453549	0.630986	down	ENSRNOG00000005726	Pclo	piccolo (presynaptic cytomatrix protein)	synapse,presynaptic active zone,cell junction,presynaptic active zone cytoplasmic component,extracellular exosome,cytoskeleton,glutamatergic synapse,cytoskeleton of presynaptic active zone. [Synapse, Extracellular region,Cytoplasm/cytosol,Cytoskeleton]	calcium-dependent phospholipid binding,metal ion binding, profilin binding,structural constituent of presynaptic active zone, calcium ion binding. [Binding,Structure]	synapse assembly,presynapse to nucleus signaling pathway,synaptic vesicle clustering,protein localization to synapse,insulin secretion,cAMP-mediated signaling,regulation of exocytosis,cytoskeleton organization,maintenance of presynaptic active zone structure,synaptic vesicle exocytosis. [Differentiation and development,Signaling,Neurotransmitter metabolism and release,Substance transport, Cytoske…
ENSRNOT00000086350	0.0001	0.0566667	0.00176471	-9.14636	0.0383168	1	down	ENSRNOG00000060237	Inhbb	inhibin beta B subunit	extracellular region, cell periphery,perinuclear region of cytoplasm. [Extracellular region,Cytoplasm/cytosol]	hormone activity,growth factor activity,protein homodimerization activity. [Modulator, Binding]	positive regulation of ovulation,oocyte development,negative regulation of insulin secretion, fat cell differentiation,cellular response to insulin stimulus,negative regulation of follicle-stimulating hormone secretion,positive regulation of follicle-stimulating hormone secretion,negative regulation of hepatocyte growth factor production, response to wounding,positive regulation of apoptotic sign…
ENSRNOT00000077941	0.0001	0.05	0.002	-8.96578	0.00370706	0.250223	down	ENSRNOG00000054204	Gria2	glutamate ionotropic receptor AMPA type subunit 2	membrane,cell junction, synapse, plasma membrane,integral component of membrane, postsynaptic membrane. [Membrane/plasma membrane,Extracellular region,Synapse]	ionotropic glutamate receptor activity,ligand-gated ion channel activity,signaling receptor activity, ion channel activity. [Receptor,Ion channel]	ion transport, ionotropic glutamate receptor signaling pathway, ion transmembrane transport. [Substance transport,signaling]
ENSRNOT00000084946	0.00333333	0.463333	0.00719424	-7.11894	0.0059744	0.309966	down	ENSRNOG00000047756	Mef2a	myocyte enhancer factor 2a	nucleus,cytosol, nucleoplasm,transcription regulator complex, chromatin. [Nucleus,Cytoplasm/cytosol]	RNA polymerase II transcription regulatory region sequence-specific DNA binding,DNA binding,protein dimerization activity, sequence-specific DNA binding,histone acetyltransferase binding,DNA-binding transcription factor activity,chromatin binding,DNA-binding transcription activator activity(RNA polymerase II-specific),RNA polymerase II transcription factor binding,RNA polymerase II cis-regulatory…	positive regulation of transcription by RNA polymerase II,nervous system development,cellular response to calcium ion,ERK5 cascade, positive regulation of cardiac muscle hypertrophy,cardiac conduction, ventricular cardiac myofibril assembly,positive regulation of transcription(DNA-templated),positive regulation of gene expression,heart development,transcription(DNA-templated),mitochondrion distri…
ENSRNOT00000083732	0.00666667	0.75	0.00888889	-6.81378	8.62e-08	7.95e-05	down	ENSRNOG00000004827	Papola	poly (A) polymerase alpha	nucleus, nucleoplasm. [Nucleus]	ATP binding,RNA binding, polynucleotide adenylyltransferase activity,nucleotidyltransferase activity, transferase activity,metal ion binding, nucleotide binding. [Binding,Catalysis]	mRNA polyadenylation,RNA 3'-end processing, RNA polyadenylation,regulation of mRNA 3'-end processing. [Nucleic acid metabolism]
ENSRNOT00000091355	0.00333333	0.316667	0.0105263	-6.56986	0.0122217	0.404452	down	ENSRNOG00000056487	Oxr1	oxidation resistance 1	nucleolus,nucleus,mitochondrion. [Nucleus,Mitochondrion]	oxidoreductase activity. [Catalysis]	negative regulation of oxidative stress-induced neuron death,response to oxidative stress,adult walking behavior,negative regulation of neuron apoptotic process, negative regulation of cellular response to oxidative stress,negative regulation of peptidyl-cysteine S-nitrosylation, cellular response to hydroperoxide, neuron apoptotic process,obsolete oxidation-reduction process. [Defense and stress…
ENSRNOT00000088421	0.00333333	0.296667	0.011236	-6.47573	0.000853725	0.126425	down	ENSRNOG00000005776	Bcl11b	B-cell CLL/lymphoma 11B	nucleus,neuron projection. [Nucleus, Cell projection]	sequence-specific double-stranded DNA binding,RNA polymerase II cis-regulatory region sequence-specific DNA binding,sequence-specific DNA binding, DNA-binding transcription activator activity(RNA polymerase II-specific),DNA-binding transcription factor activity. [Binding,Transcription factor]	regulation of keratinocyte proliferation, central nervous system neuron differentiation,odontogenesis of dentin-containing tooth, skin development,regulation of neuron differentiation, negative regulation of cell population proliferation, post-embryonic development,T cell receptor V(D)J recombination,hematopoietic stem cell migration, negative regulation of apoptotic process,lymphoid lineage cell…
ENSRNOT00000005772	1.17667	102.233	0.0115096	-6.44102	0.00264822	0.21662	down	ENSRNOG00000016387	Rpl34	ribosomal protein L34	ribosome. [Ribosome]	structural constituent of ribosome. [Structure]	translation. [Protein metabolism]
ENSRNOT00000076056	0.00333333	0.256667	0.012987	-6.26679	4.09e-06	0.00267795	down	ENSRNOG00000051065	(Trdn)Rn50_10_0891.3	Triadin	plasma membrane,junctional sarcoplasmic reticulum membrane,sarcoplasmic reticulum,membrane,integral component of membrane,intracellular membrane-bounded organelle, endoplasmic reticulum,junctional membrane complex,sarcolemma,sarcoplasmic reticulum membrane,calcium channel complex. [Membrane/plasma membrane,Endoplasmic reticulum,Cytoplasm/cytosol]	ion channel binding,signaling receptor binding, protein binding. [Binding]	positive regulation of ryanodine-sensitive calcium-release channel activity,regulation of release of sequestered calcium ion into cytosol by sarcoplasmic reticulum,regulation of cardiac muscle cell membrane potential, heart contraction,endoplasmic reticulum membrane organization,negative regulation of release of sequestered calcium ion into cytosol,cytoplasmic microtubule organization,myotube dif…
ENSRNOT00000092672	0.03	2.22333	0.0134933	-6.21162	0.0189376	0.474807	down	ENSRNOG00000052296	Shank3	SH3 and multiple ankyrin repeat domains 3	cell junction, synapse, glutamatergic synapse, neuron projection,neuron spine,extrinsic component of cytoplasmic side of plasma membrane,postsynaptic density,cytoplasm. [Extracellular region,Synapse, Cytoplasm/cytosol,Cell projection,Membrane/plasma membrane]	structural constituent of postsynaptic density,ionotropic glutamate receptor binding,protein C-terminus binding,scaffold protein binding. [Structure,Binding]	regulation of behavioral fear response,positive regulation of excitatory postsynaptic potential,regulation of long-term synaptic potentiation,guanylate kinase-associated protein clustering,NMDA glutamate receptor clustering, positive regulation of dendritic spine development,long-term synaptic potentiation, positive regulation of synaptic transmission (glutamatergic),neuromuscular process control…
ENSRNOT00000089468	0.0366667	2.55667	0.0143416	-6.12365	7.69e-06	0.00459087	down	ENSRNOG00000018140	Smad2	SMAD family member 2	transcription regulator complex,nucleus, cytoplasm. [Cytoplasm/cytosol,Nucleus]	metal ion binding,DNA binding. [Binding]	regulation of transcription(DNA-templated), transforming growth factor beta receptor signaling pathway. [Nucleic acid metabolism,Signaling]
ENSRNOT00000078610	0.00666667	0.323333	0.0206186	-5.59991	0.0159578	0.449174	down	ENSRNOG00000010081	Tmem144	transmembrane protein 144	integral component of membrane,membrane. [Membrane/plasma membrane]	carbohydrate transmembrane transporter activity. [Transporter]	carbohydrate transmembrane transport. [Substance transport]
ENSRNOT00000080386	0.0133333	0.603333	0.0220994	-5.49985	1.9e-05	0.00800908	down	ENSRNOG00000003929	Pcdh19	protocadherin 19	integral component of plasma membrane,plasma membrane,membrane,integral component of membrane. [Membrane/plasma membrane]	calcium ion binding. [Binding]	cell adhesion,homophilic cell adhesion via plasma membrane adhesion molecules,brain development. [Cell adhesion,Differentiation and development]
ENSRNOT00000017294	0.13	5.61667	0.0231454	-5.43313	3.65e-07	0.000308715	down	ENSRNOG00000012297	2020-03-08	membrane associated ring-CH-type finger 8	lysosome, early endosome membrane,late endosome membrane,cytoplasm, endosome, integral component of membrane. [Lysosome,Vesicle,Cytoplasm/cytosol,Membrane/plasma membrane]	ubiquitin protein ligase activity,MHC protein binding, zinc ion binding,MHC class II protein binding,ubiquitin-protein transferase activity, ubiquitin protein ligase activity. [Catalysis,Binding]	protein polyubiquitination,antigen processing and presentation of peptide antigen via MHC class II,immune response, negative regulation of MHC class II biosynthetic process. [Protein metabolism,Immune]
ENSRNOT00000086641	0.00666667	0.256667	0.025974	-5.26679	0.00132517	0.159483	down	ENSRNOG00000002376	Clasp1	cytoplasmic linker associated protein 1	microtubule organizing center,spindle microtubule,cytoplasmic microtubule,mitotic spindle,kinetochore,cytoplasm,chromosome, centromeric region,focal adhesion,centrosomal corona,microtubule cytoskeleton, Golgi apparatus,centrosome,cell cortex,cortical microtubule cytoskeleton,basal cortex,condensed chromosome kinetochore,kinetochore microtubule. [Cytoskeleton, Cytoplasm/cytosol,Nuleus,Golgi appara…	microtubule binding,kinetochore binding,dystroglycan binding, microtubule plus-end binding. [Binding]	microtubule cytoskeleton organization,establishment of mitotic spindle localization,mitotic spindle assembly,negative regulation of microtubule depolymerization,regulation of gastrulation,positive regulation of exocytosis,regulation of microtubule cytoskeleton organization,microtubule bundle formation,Golgi organization,exit from mitosis,astral microtubule organization,microtubule organizing cent…
ENSRNOT00000086117	0.0233333	0.88	0.0265152	-5.23704	0.000285538	0.0616215	down	ENSRNOG00000037957	Aifm3	apoptosis inducing factor, mitochondria associated 3	nucleus, mitochondrial inner membrane,endoplasmic reticulum. [Nucleus,Mitochondrion,Membrane/plasma membrane,Endoplasmic reticulum]	oxidoreductase activity. [Catalysis]	obsolete oxidation-reduction process,execution phase of apoptosis. [Cell redox homeostasis,Apoptosis/death]
ENSRNOT00000074533	0.0166667	0.623333	0.026738	-5.22497	0.00653679	0.319531	down	ENSRNOG00000047697	Ggt1	gamma-glutamyltransferase 1	membrane. [Membrane/plasma membrane]	glutathione hydrolase activity,transferase activity(transferring acyl groups),hydrolase activity. [Catalysis]	proteolysis,glutathione metabolic process,glutathione catabolic process,glutathione biosynthetic process. [Protein metabolism]
ENSRNOT00000091626	0.05	1.72333	0.0290135	-5.10713	1.7e-11	3.45e-08	down	ENSRNOG00000014048	Cyld	CYLD lysine 63 deubiquitinase	cytoplasm,ribosome,nucleus,cytosolic small ribosomal subunit. [Cytoplasm/cytosol,Ribosome,Nucleus]	structural constituent of ribosome. [Structure]	cell differentiation,translation. [Differentiation and development,Protein metabolism]
ENSRNOT00000041281	0.33	11.2133	0.0294293	-5.08661	0.000452476	0.0868472	down	ENSRNOG00000001143	Cit	citron rho-interacting serine/threonine kinase	nucleus,neuronal cell body,plasma membrane,Golgi cisterna, cytosol, cytoplasm,actin cytoskeleton, ruffle, vacuole. [Nucleus,Membrane/plasma membrane,Cytoplasm/cytosol,Cytoskeleton,Vesicle,Golgi apparatus]	PDZ domain binding,scaffold protein binding,protein serine/threonine kinase activity,protein serine kinase activity,protein threonine kinase activity,transferase activity,metal ion binding,kinase activity, ATP binding, nucleotide binding, protein kinase activity,ATP binding. [Binding,Catalysis]	regulation of actin polymerization or depolymerization,mitotic sister chromatid segregation,liver development,Golgi organization,metaphase/anaphase transition of mitotic cell cycle,mitotic cytokinesis, positive regulation of cytokinesis,negative regulation of dendrite morphogenesis,G2/M transition of mitotic cell cycle,mitotic cell cycle,spermatogenesis,dendrite development, generation of neurons…
ENSRNOT00000078561	0.01	0.3	0.0333333	-4.90689	0.0448196	0.629212	down	ENSRNOG00000003807	Wnt9b	wingless-type MMTV integration site family, member 9B	extracellular space. [Extracellular region]	cytokine activity, frizzled binding,signaling receptor binding,receptor ligand activity,co-receptor binding. [Modulator,Binding]	cell fate commitment,canonical Wnt signaling pathway,neuron differentiation,Wnt signaling pathway,multicellular organism development,cellular response to starvation,positive regulation of catalytic activity,roof of mouth development,uterus morphogenesis, collecting duct development,establishment of planar polarity involved in nephron morphogenesis,nephron tubule morphogenesis, regulation of tube …
ENSRNOT00000082712	0.0433333	1.17	0.037037	-4.75489	8.78e-11	1.31e-07	down	ENSRNOG00000010418	Nek1	NIMA-related kinase 1	pericentriolar material, centrosome, nucleus, cytoplasm. [Nucleus,Cytoplasm/cytosol]	14-3-3 protein binding,kinase activity,protein kinase activity. [Binding,Catalysis]	spermatogenesis,DNA damage response(detection of DNA damage),cilium assembly,kidney development,cellular response to DNA damage stimulus,regulation of DNA damage checkpoint,protein phosphorylation,response to ionizing radiation, multicellular organism growth. [Reproduction,Nucleic acid metabolism,Differentiation and development,Response to stimulus,Phosphorylation and dephosphorylation]
ENSRNOT00000065182	0.01	0.256667	0.038961	-4.68182	0.00307417	0.23533	down	ENSRNOG00000020908	LOC303566	E2F1-inducible gene	chromosome,nucleus. [Nucleus]	single-stranded DNA binding,DNA binding. [Binding]	interstrand cross-link repair,DNA synthesis involved in DNA repair,male gamete generation,cellular response to DNA damage stimulus, female gamete generation,recombinational repair,DNA repair,DNA recombination, DNA biosynthetic process. [Nucleic acid metabolism,Reproduction,Response to stimulus]
ENSRNOT00000085316	0.00666667	0.153333	0.0434783	-4.52356	0.0454463	1	down	ENSRNOG00000012237	Rdx	radixin	cell tip,adherens junction,plasma membrane,microvillus,apical plasma membrane, lamellipodium,stereocilium,apical part of cell, focal adhesion,cortical actin cytoskeleton,cell periphery, cytoskeleton.[Extracellular region,Membrane/plasma membrane,Cytoskeleton]	actin binding,protein domain specific binding,ATPase binding, cytoskeletal protein binding. [Binding]	barbed-end actin filament capping,regulation of organelle assembly, negative regulation of adherens junction organization,positive regulation of cell migration,negative regulation of GTPase activity, cellular response to platelet-derived growth factor stimulus,apical protein localization, negative regulation of cell size, regulation of ruffle assembly,positive regulation of cellular protein catab…
ENSRNOT00000025291	0.01	0.216667	0.0461538	-4.43741	0.0186263	0.4735	down	ENSRNOG00000018740	Ugt1a5	UDP glucuronosyltransferase family 1 member A5	membrane,integral component of membrane,integral component of membrane. [Membrane/plasma membrane]	UDP-glycosyltransferase activity, transferase activity(transferring glycosyl groups),glucuronosyltransferase activity. [Catalysis]	flavonoid glucuronidation,xenobiotic glucuronidation,cellular glucuronidation,vitamin D3 metabolic process. [Carbohydrate metabolism,Other substance metabolism]
ENSRNOT00000085396	0.0133333	0.28	0.047619	-4.39232	0.0108937	0.390441	down	ENSRNOG00000060009	AABR07005794.1	-	unknown. [Unknown]	unknown. [Unknown]	unknown. [Unknown]
ENSRNOT00000068476	0.01	0.2	0.05	-4.32193	0.0123666	0.40522	down	ENSRNOG00000017114	Synj2	synaptojanin 2	membrane,cytoplasm, plasma membrane,cell junction,cytoskeleton,synapse,ruffle membrane,extrinsic component of mitochondrial outer membrane,axon terminus,perinuclear region of cytoplasm, presynapse, cytoplasmic microtubule,membrane raft,cytoskeleton,perinuclear region of cytoplasm. [Membrane/plasma membrane,Cytoplasm/cytosol,Extracellular region, Cytoskeleton, Synapse, Mitochondrion]	phosphatidylinositol phosphate 5-phosphatase activity,nucleic acid binding,phosphoric ester hydrolase activity,hydrolase activity,RNA binding,phosphatidylinositol-4,5-bisphosphate 5-phosphatase activity. [Binding,Catalysis]	phosphatidylinositol dephosphorylation. [phosphorylation and dephosphorylation]
ENSRNOT00000077036	0.0866667	1.69667	0.0510806	-4.29108	0.000957399	0.134186	down	ENSRNOG00000014851	Col4a4	collagen type IV alpha 4 chain	membrane,extracellular space,basement membrane,collagen trimer,collagen type IV trimer, extracellular matrix. [Membrane/plasma membrane,Extracellular region]	extracellular matrix structural constituent. [Structure]	glomerular basement membrane development,extracellular matrix organization. [Differentiation and Development, Cell adhesion]
ENSRNOT00000084527	0.0266667	0.506667	0.0526316	-4.24793	0.0021769	0.196269	down	ENSRNOG00000012660	Postn	periostin	extracellular matrix, extracellular space, cytoplasm,neuromuscular junction, trans-Golgi network,collagen-containing extracellular matrix. [Extracellular region,Synapse,Cytoplasm/cytosol, Golgi apparatus]	cell adhesion molecule binding,heparin binding,metal ion binding. [Binding]	extracellular matrix organization, cell adhesion, regulation of systemic arterial blood pressure,negative regulation of cell-matrix adhesion,negative regulation of substrate adhesion-dependent cell spreading,regulation of Notch signaling pathway, tissue development,positive regulation of smooth muscle cell migration, neuron projection extension,wound healing,cellular response to vitamin K,cellula…
ENSRNOT00000081565	0.0766667	1.23333	0.0621622	-4.00782	3.63e-09	3.88e-06	down	ENSRNOG00000046000	Clasrp	CLK4-associating serine/arginine rich protein	nucleus, nucleoplasm. [Nucleus]	splicing regulator activity. [Modulator]	RNA splicing, mRNA processing. [Nucleic acid metabolism]
ENSRNOT00000068595	0.0466667	0.713333	0.0654206	-3.93411	1.25e-05	0.00603264	down	ENSRNOG00000004542	Ttc8	tetratricopeptide repeat domain 8	cilium,membrane, photoreceptor connecting cilium,centrosome,ciliary basal body. [Membrane/plasma membrane,Cytoskeleton]	RNA polymerase II repressing transcription factor binding. [Binding]	axon guidance,regulation of protein localization,establishment of epithelial cell apical/basal polarity,establishment of planar polarity, sensory perception of smell,multicellular organism growth,negative regulation of GTPase activity,regulation of stress fiber assembly, inner ear receptor cell stereocilium organization, cilium assembly, multi-ciliated epithelial cell differentiation,olfactory bu…
ENSRNOT00000082684	0.413333	6.2	0.0666667	-3.90689	1.05e-05	0.0054743	down	ENSRNOG00000009718	Pex12	peroxisomal biogenesis factor 12	peroxisomal membrane,peroxisome,integral component of peroxisomal membrane,membrane. [Peroxisome,Membrane/plasma membrane]	protein C-terminus binding, zinc ion binding,metal ion binding,ubiquitin-protein transferase activity. [Binding,Catalysis]	protein import into peroxisome matrix, peroxisome organization,protein transport,protein targeting to peroxisome,protein monoubiquitination. [Substance transport,Organelle organization, Protein metabolism]
ENSRNOT00000061687	0.02	0.3	0.0666667	-3.90689	0.0234086	0.507666	down	ENSRNOG00000040108	Cd36	CD36 molecule	membrane,Golgi apparatus,integral component of membrane,apical plasma membrane,plasma membrane. [Membrane/plasma membrane, Golgi apparatus]	protein-containing complex binding,oleate transmembrane transporter activity,oxidised low-density lipoprotein particle receptor activity,lipoprotein particle binding,amyloid-beta binding,scavenger receptor activity,low-density lipoprotein particle binding,lipid binding,Toll-like receptor binding,short-chain fatty acid transmembrane transporter activity,long-chain fatty acid transporter activity,h…	immune response,cell surface receptor signaling pathway,cell adhesion,positive regulation of cold-induced thermogenesis. [Immune,Signaling,Cell adhesion,Response to stimulus]
ENSRNOT00000016906	0.00666667	0.1	0.0666667	-3.90689	0.0312388	0.557652	down	ENSRNOG00000012535	Adgrf4	adhesion G protein-coupled receptor F4	membrane,integral component of membrane. [Membrane/plasma membrane]	transmembrane signaling receptor activity,G protein-coupled receptor activity. [Receptor]	cell surface receptor signaling pathway,G protein-coupled receptor signaling pathway,erythrocyte development,glomerular filtration,pharyngeal arch artery morphogenesis. [Signaling,Differentiation and development]
ENSRNOT00000065673	0.0166667	0.246667	0.0675676	-3.88753	0.018795	0.474052	down	ENSRNOG00000042230	RGD1307182	similar to RIKEN cDNA B430306N03 gene	cell surface, membrane, integral component of membrane. [Membrane/plasma membrane]	signaling receptor activity. [Receptor]	regulation of innate immune response. [Immune]
ENSRNOT00000089123	0.0266667	0.393333	0.0677966	-3.88264	0.0469409	0.636264	down	ENSRNOG00000002303	Kcnj12	potassium voltage-gated channel subfamily J member 12	membrane, integral component of membrane,plasma membrane. [Membrane/plasma membrane]	inward rectifier potassium channel activity,voltage-gated ion channel activity. [Ion channel]	potassium ion transport, ion transport, regulation of ion transmembrane transport,potassium ion transmembrane transport, ion transmembrane transport. [Substance transport]
ENSRNOT00000076489	0.0233333	0.31	0.0752688	-3.7318	0.033373	0.567957	down	ENSRNOG00000020513	Becn1	beclin 1	endoplasmic reticulum, endosome,Golgi apparatus, cytoplasmic vesicle,mitochondrion, cytoplasm,nucleus,membrane,trans-Golgi network,phagocytic vesicle, autophagosome,endoplasmic reticulum membrane, cytosol. [Endoplasmic reticulum,Vesicle,Gogi apparatus,Cytoplasm/cytosol,Mitochondrion,Nucleus,Membrane/plasma membrane,Phagosome]	protein binding,protein kinase binding, identical protein binding,GTPase binding,ubiquitin protein ligase binding,phosphatidylinositol 3-kinase binding,GTPase binding. [Binding]	cellular response to nitrogen starvation,late endosome to vacuole transport,autophagosome assembly,cellular response to glucose starvation,early endosome to late endosome transport, macroautophagy, positive regulation of intrinsic apoptotic signaling pathway, regulation of cytokinesis, endocytosis,cell division,defense response to virus, cell cycle,apoptotic process, autophagosome assembly,respon…
ENSRNOT00000045163	0.0233333	0.303333	0.0769231	-3.70044	0.00234133	0.205611	down	ENSRNOG00000018740	Ugt1a5	UDP glucuronosyltransferase family 1 member A5	membrane, integral component of membrane. [Membrane/plasma membrane]	UDP-glycosyltransferase activity,transferase activity,glucuronosyltransferase activity. [Catalysis]	xenobiotic glucuronidation,flavonoid glucuronidation,liver development,cellular response to hormone stimulus,cellular response to ethanol,cellular response to glucocorticoid stimulus,response to organic cyclic compound,cellular glucuronidation. [Other substance metabolism,Differentiation and development,Response to stimulus]
ENSRNOT00000083858	0.0333333	0.42	0.0793651	-3.65535	0.0198164	0.480851	down	ENSRNOG00000004534	Spdya	speedy/RINGO cell cycle regulator family member A	nucleus,nucleoplasm. [Nucleus]	protein kinase binding,protein kinase activator activity. [Binding,Modulator]	multicellular organism development,cellular response to DNA damage stimulus,cell cycle,positive regulation of cyclin-dependent protein serine/threonine kinase activity,positive regulation of protein kinase activity,G1/S transition of mitotic cell cycle,positive regulation of cell population proliferation, male meiotic nuclear division, activation of protein kinase activity. [Differentiation and d…
ENSRNOT00000088123	0.0466667	0.58	0.0804598	-3.63559	0.0218062	0.495804	down	ENSRNOG00000050407	NEWGENE_1305281	hippocampus abundant transcript 1	membrane,integral component of membrane. [Membrane/plasma membrane]	transmembrane transporter activity. [Transporter]	acrosome assembly,spermatid nucleus differentiation,sperm mitochondrion organization,spermatogenesis,spermatid development, transmembrane transport. [Differentiation and development,Organelle organization,Reproduction,Substance transport]
ENSRNOT00000004921	0.0833333	1	0.0833333	-3.58496	0.0156068	0.444663	down	ENSRNOG00000003526	Sytl4	synaptotagmin-like 4	extrinsic component of membrane,secretory granule,endosome. [Membrane/plasma membrane,Vesicle]	phospholipid binding, small GTPase binding. [Binding]	intracellular protein transport,exocytosis, positive regulation of exocytosis,multivesicular body sorting pathway, lysosome localization. [Substance transport]
ENSRNOT00000085352	0.0866667	0.993333	0.0872483	-3.51873	0.00292139	0.227062	down	ENSRNOG00000043007	Rcn3	reticulocalbin 3	endoplasmic reticulum,intracellular membrane-bounded organelle. [Endoplasmic reticulum,Membrane/plasma membrane]	calcium ion binding. [Binding]	phospholipid homeostasis,surfactant homeostasis,lung epithelium development, ERAD pathway,protein transport,collagen biosynthetic process,positive regulation of peptidase activity,regulation of protein kinase B signaling,protein secretion. [Lipid metabolism,Other substance metabolism,Differentiation and development,Protein metabolism,Enzyme activity regulation,signaling,Substance transporrt]
ENSRNOT00000051184	0.03	0.316667	0.0947368	-3.39993	0.033145	0.56693	down	ENSRNOG00000004810	Plcb1	phospholipase C beta 1	nucleus,cytoplasm. [Nucleus,Cytoplasm/cytosol]	phosphatidylinositol phospholipase C activity,calcium ion binding,phosphoric diester hydrolase activity,hydrolase activity. [Binding,Catalysis]	signal transduction, regulation of cell cycle, lipid metabolic process,brain development,lipid catabolic process,intracellular signal transduction. [Signaling,Cell cycle,Lipid metabolism, Differentiation and development]
ENSRNOT00000006459	0.05	0.446667	0.11194	-3.1592	0.00291755	0.227062	down	ENSRNOG00000004676	Pak3	p21 (RAC1) activated kinase 3	cytoplasm,endosome,postsynaptic density,glutamatergic synapse. [Cytoplasm/cytosol,Vesicle, Synapse]	protein serine/threonine kinase activity, MAP kinase kinase activity, protein kinase activity,ATP binding, transferase activity,kinase activity,metal ion binding,SH3 domain binding, nucleotide binding, catalytic activity,GTPase binding, small GTPase binding. [Catalysis,Binding]	signal transduction,stress-activated protein kinase signaling cascade, regulation of axonogenesis, activation of protein kinase activity,dendrite development,regulation of actin filament polymerization, axonogenesis,dendritic spine morphogenesis,protein phosphorylation, multicellular organism development, phosphorylation,positive regulation of fibroblast migration, intracellular signal transducti…
ENSRNOT00000019245	0.01	0.08	0.125	-3	0.0429263	0.620231	down	ENSRNOG00000013718	Herc2	HECT and RLD domain containing E3 ubiquitin protein ligase 2	cytoplasm,nucleus. [Cytoplasm/cytosol,Nucleus]	ubiquitin-protein transferase activity,zinc ion binding, metal ion binding,ubiquitin protein ligase binding,SUMO binding. [Catalysis,Binding]	protein ubiquitination, cellular response to DNA damage stimulus, proteasome-mediated ubiquitin-dependent protein catabolic process,spermatogenesis. [Protein metabolism,Response to stimulus, Reproduction]
ENSRNOT00000075970	0.113333	0.863333	0.131274	-2.92935	0.0179815	0.470092	down	ENSRNOG00000049302	Chd9	chromodomain helicase DNA binding protein 9	nucleus. [Nucleus]	hydrolase activity,helicase activity. [Catalysis]	regulation of lipid metabolic process,chromatin organization,DNA duplex unwinding. [Lipid metabolism,Nucleic acid metabolism]
ENSRNOT00000092246	0.133333	0.996667	0.133779	-2.90207	0.0384752	0.598086	down	ENSRNOG00000017136	Syt17	synaptotagmin 17	exocytic vesicle, plasma membrane,membrane, trans-Golgi network. [Vesicle,Membrane/plasma membrane,Golgi apparatus]	calcium-dependent phospholipid binding,calcium ion binding,phosphatidylserine binding,clathrin binding, syntaxin binding,SNARE binding. [Binding]	cellular response to calcium ion,regulation of calcium ion-dependent exocytosis,calcium-ion regulated exocytosis,vesicle-mediated transport,regulation of dopamine secretion, exocytosis,cell differentiation, positive regulation of dendrite extension. [Response to stimulus,Substance transport,Differentiation and development,Neurotransmitter metabolism and release]
ENSRNOT00000089013	0.08	0.583333	0.137143	-2.86625	0.0060241	0.310954	down	ENSRNOG00000057795	Dusp13	dual specificity phosphatase 13	cytoplasm. [Cytoplasm/cytosol]	protein tyrosine phosphatase activity,protein tyrosine/serine/threonine phosphatase activity,phosphatase activity,phosphoprotein phosphatase activity,hydrolase activity,protein serine phosphatase activity, protein threonine phosphatase activity,protein serine/threonine phosphatase activity. [Catalysis]	protein dephosphorylation, dephosphorylation,peptidyl-tyrosine dephosphorylation. [Phosphorylation and dephosphorylation]
ENSRNOT00000076715	0.09	0.633333	0.142105	-2.81497	0.0406077	0.609969	down	ENSRNOG00000051303	Rn50_13_0839.5	-	unknown	unknown	unknown
ENSRNOT00000079503	0.363333	2.37667	0.152875	-2.70957	0.0153329	0.44083	down	ENSRNOG00000000836	Ltb(LOC103694381)	lymphotoxin beta	membrane,integral component of membrane,plasma membrane,extracellular space. [Membrane/plasma membrane,Extracellular region]	tumor necrosis factor receptor binding,cytokine activity,signaling receptor binding. [Binding,Modulator]	lymph node development,gene expression,positive regulation of interleukin-12 production,skin development. [Differentiation and development,Protein metabolism]
ENSRNOT00000076625	11.82	75.0067	0.157586	-2.66579	3.01e-08	3.05e-05	down	ENSRNOG00000016475	Nt5c3b	5'-nucleotidase, cytosolic IIIB	cytoplasm. [Cytoplasm/cytosol]	metal ion binding,magnesium ion binding,5'-nucleotidase activity,hydrolase activity,nucleotide binding. [Binding,Catalysis]	nucleotide metabolic process,dephosphorylation. [Nucleic acid metabolism,Phosphorylation and dephosphorylation]
ENSRNOT00000090478	0.413333	2.60333	0.158771	-2.65498	6.97e-11	1.18e-07	down	ENSRNOG00000020867	Numbl	NUMB-like, endocytic adaptor protein	cytoplasm. [Cytoplasm/cytosol]	protein binding. [Binding]	multicellular organism development,nervous system development,protein metabolic process,cytokine-mediated signaling pathway,positive regulation of neurogenesis,adherens junction organization, neuroblast proliferation,forebrain development, neuroblast division in subventricular zone, lateral ventricle development,axonogenesis. [Differentiation and development,protein metabolism,Signaling,Cell adhe…
ENSRNOT00000087088	0.813333	4.99333	0.162884	-2.61808	0.000308317	0.0638216	down	ENSRNOG00000016550	Dclk2	doublecortin-like kinase 2	cytoplasm, cytoskeleton,microtubule. [Cytoplasm/cytosol,Cytoskeleton]	protein kinase activity,ATP binding, transferase activity,kinase activity,protein serine/threonine kinase activity,nucleotide binding,protein threonine kinase activity,protein serine kinase activity, microtubule binding. [Catalysis,Binding]	microtubule cytoskeleton organization, protein phosphorylation, intracellular signal transduction,phosphorylation, pyramidal neuron development,peptidyl-serine phosphorylation, hippocampus development, negative regulation of protein localization to nucleus. [Cytoskeleton organization,Phosphorylation and dephosphorylation,Signaling,Differentiation and development,Substance transport]
ENSRNOT00000085265	0.143333	0.873333	0.164122	-2.60716	0.017271	0.467613	down	ENSRNOG00000052080	Camk2b	calcium/calmodulin-dependent protein kinase II beta	neuron projection,cytoplasm, cell junction,sarcoplasmic reticulum,synapse,cytoskeleton,membrane,spindle midzone,postsynaptic density,calcium- and calmodulin-dependent protein kinase complex,glutamatergic synapse,microtubule organizing center,perikaryon. [Cell projection,Cytoplasm/cytosol,Extracellular region,Endoplasmic reticulum,Synapse,Cytoskeleton,Membrane/plasma membrane]	calmodulin binding,kinase activity,nucleotide binding,ATP binding,calmodulin-dependent protein kinase activity,protein serine kinase activity,protein threonine kinase activity. [Binding,Catalysis]	phosphorylation, protein phosphorylation. [Phosphorylation and dephosphorylation]
ENSRNOT00000014470	0.0266667	0.16	0.166667	-2.58496	0.0329437	0.565621	down	ENSRNOG00000010680	Med12l	mediator complex subunit 12-like	mediator complex, nucleus. [Nucleus]	transcription coactivator activity,transcription factor binding,transcription coregulator activity. [Modulator,Binding]	regulation of transcription by RNA polymerase II,positive regulation of transcription(DNA-templated). [Nucleic acid metabolism]
ENSRNOT00000016042	0.92	5.4	0.17037	-2.55325	7.75e-05	0.0249515	down	ENSRNOG00000021748	Las1l	LAS1-like, ribosome biogenesis factor	Las1 complex, preribosome, large subunit precursor. [Cytoplasm/cytosol,Ribosome]	endonuclease activity. [Catalysis]	rRNA processing, nucleic acid phosphodiester bond hydrolysis, maturation of 5.8S rRNA, maturation of LSU-rRNA. [Nucleic acid metabolism]
ENSRNOT00000092698	0.08	0.446667	0.179104	-2.48113	0.00759076	0.334834	down	ENSRNOG00000000419	Cfb	complement factor B	extracellular region,membrane,extracellular space. [Extracellular region,Membrane/plasma membrane]	serine-type endopeptidase activity,G protein-coupled receptor activity, peptidase activity, hydrolase activity, serine-type peptidase activity. [Catalysis,Receptor]	proteolysis,complement activation, immune system process, innate immune response,response to lipopolysaccharide,response to thyroid hormone,G protein-coupled receptor signaling pathway. [Protein metabolism,Immune,Response to stimulus,Signaling]
ENSRNOT00000083587	0.146667	0.79	0.185654	-2.42931	0.0184344	0.471377	down	ENSRNOG00000015734	Ube3a	ubiquitin protein ligase E3A	nucleus,cytoplasm,cytosol,proteasome complex. [Nucleus,Cytoplasm/cytosol]	ubiquitin-protein transferase activity,transferase activity,ubiquitin protein ligase activity,transcription coactivator activity,ubiquitin protein ligase activity. [Catalysis,Modulator]	ubiquitin-dependent protein catabolic process,protein K48-linked ubiquitination,protein ubiquitination,response to cocaine,regulation of circadian rhythm,positive regulation of transcription by RNA polymerase II,protein autoubiquitination,prostate gland growth,positive regulation of Golgi lumen acidification,sperm entry,positive regulation of protein ubiquitination,response to hydrogen peroxide, …
ENSRNOT00000076330	1.03333	5.38333	0.19195	-2.38119	0.00575721	0.302567	down	ENSRNOG00000014833	Smndc1	survival motor neuron domain containing 1	nucleus, cytoplasm, spliceosomal complex,nucleoplasm. [Nucleus,Cytoplasm/cytosol]	RNA binding,protein binding. [Binding]	mRNA processing,apoptotic process,RNA splicing. [Nucleic acid metabolism,Apoptosis/death]
ENSRNOT00000083425	0.0733333	0.373333	0.196429	-2.34792	0.00258169	0.212895	down	ENSRNOG00000016919	Scaf8	SR-related CTD-associated factor 8	nucleus,nuclear matrix,nucleoplasm,nuclear matrix,mRNA cleavage factor complex,cytoplasm. [Nucleus,Cytoplasm/cytosol]	RNA binding,nucleic acid binding. [Binding]	positive regulation of DNA-templated transcription, elongation,transcription by RNA polymerase II,negative regulation of termination of RNA polymerase II transcription(poly(A)-coupled),mRNA processing,termination of RNA polymerase II transcription,mRNA polyadenylation. [Nucleic acid metabolism]
ENSRNOT00000088064	0.323333	1.61667	0.2	-2.32193	0.0154475	0.442611	down	ENSRNOG00000007500	Top1mt	topoisomerase (DNA) I, mitochondrial	chromosome. [Nucleus]	DNA topoisomerase type I (single strand cut, ATP-independent) activity,DNA binding,DNA topoisomerase activity,isomerase activity. [Catalysis,Binding]	DNA topological change. [Nucleic acid metabolism]
ENSRNOT00000077960	0.156667	0.78	0.200855	-2.31578	0.0012027	0.153176	down	ENSRNOG00000011879	Nfat5	nuclear factor of activated T-cells 5	nucleus. [Nucleus]	RNA polymerase II cis-regulatory region sequence-specific DNA binding, DNA-binding transcription factor activity,DNA binding. [Binding,Transcription factor]	transcription by RNA polymerase II,regulation of transcription(DNA-templated). [Nucleic acid metabolism]
ENSRNOT00000033916	0.583333	2.89667	0.201381	-2.312	8.08e-10	9.1e-07	down	ENSRNOG00000026403	Naf1	nuclear assembly factor 1 ribonucleoprotein	sno(s)RNA-containing ribonucleoprotein complex,nucleoplasm,nucleus. [Nucleus]	RNA binding,telomerase RNA binding,identical protein binding. [Bindng]	box H/ACA snoRNP assembly,pseudouridine synthesis,ribosome biogenesis,rRNA processing,telomerase holoenzyme complex assembly,telomerase RNA stabilization,positive regulation of telomere maintenance via telomere lengthening,positive regulation of telomerase activity. [Nucleic acid metabolism,Enzyme activity regulation]
ENSRNOT00000091799	0.763333	3.78	0.20194	-2.308	0.00187425	0.183957	down	ENSRNOG00000006779	Crot	carnitine O-octanoyltransferase	intracellular membrane-bounded organelle, peroxisome. [Membrane/plasma membrane,Peroxisome]	carnitine O-octanoyltransferase activity, transferase activity(transferring acyl groups). [Catalysis]	medium-chain fatty acid metabolic process, fatty acid beta-oxidation,generation of precursor metabolites and energy, coenzyme A metabolic process, fatty acid transport,carnitine metabolic process, fatty acid metabolic process. [Lipid metabolism,Other substance metabolism]
ENSRNOT00000051846	0.183333	0.876667	0.209125	-2.25756	0.00179229	0.181398	down	ENSRNOG00000007090	Cacna1c	calcium voltage-gated channel subunit alpha1 C	voltage-gated calcium channel complex, membrane,integral component of membrane. [Cytoplasm/cytosol,Membrane/plasma membrane]	ion channel activity,voltage-gated ion channel activity. [Ion channel]	ion transport, transmembrane transport,calcium ion transmembrane transport, calcium ion transport,regulation of ion transmembrane transport. [Substance transport]
ENSRNOT00000085126	0.106667	0.51	0.20915	-2.25739	0.014803	0.440574	down	ENSRNOG00000010765	Vcl	vinculin	cell junction,cytoplasm,membrane,adherens junction,sarcolemma, cytoskeleton,actin cytoskeleton,cell-cell junction,podosome, focal adhesion. [Extracellular region,Cytoplasm/cytosol, Cytoskeleton, Membrane/plasma membrane]	actin binding, structural molecule activity,actin filament binding,alpha-catenin binding, ubiquitin protein ligase binding,dystroglycan binding. [Binding,Structure]	cell adhesion,axon extension, regulation of cell migration, lamellipodium assembly, regulation of establishment of endothelial barrier,apical junction assembly,adherens junction assembly,regulation of protein localization to adherens junction,epithelial cell-cell adhesion, regulation of focal adhesion assembly, protein localization to cell surface, morphogenesis of an epithelium. [Cell adhesion,C…
ENSRNOT00000078530	0.0433333	0.206667	0.209677	-2.25376	0.0274991	0.540045	down	ENSRNOG00000001247	Clip1	CAP-GLY domain containing linker protein 1	microtubule plus-end,nuclear envelope, microtubule,microtubule cytoskeleton,centrosome, macropinosome,cytoplasmic vesicle membrane,ruffle,cell projection,cytoplasmic vesicle,cytoplasm,cytoskeleton, cytoplasmic microtubule,nucleus,membrane. [Cytoskeleton,Nucleus,Vesicle,Cytoplasm/cytosol,Cell projection, Membrane/plasma membrane]	protein binding,microtubule plus-end binding,zinc ion binding,tubulin binding,microtubule binding,metal ion binding. [Binding]	microtubule bundle formation,positive regulation of microtubule polymerization,protein transport into plasma membrane raft,positive regulation of dendrite development,cytoplasmic microtubule organization. [Cytoskeleton organization,Substance transport,Diferentiation and development]
ENSRNOT00000077568	6.16333	28.22	0.218403	-2.19494	0.00943976	0.369531	down	ENSRNOG00000018095	Nkiras2	NFKB inhibitor interacting Ras-like 2	cytoplasm. [Cytoplasm/cytosol]	GTPase activity,GTP binding. [Catalysis,Binding]	I-kappaB kinase/NF-kappaB signaling. [Signaling]
ENSRNOT00000087758	0.216667	0.973333	0.222603	-2.16746	0.0304289	0.55704	down	ENSRNOG00000030216	Abcg3l1	ATP-binding cassette, subfamily G (WHITE), member 3-like 1	plasma membrane,membrane,integral component of membrane. [Membrane/plasma membrane]	ATPase-coupled transmembrane transporter activity,ATP binding,nucleotide binding. [Transporter,Binding]	transmembrane transport. [Substance transport]
ENSRNOT00000046463	0.296667	1.33	0.223058	-2.16451	0.0124796	0.405222	down	ENSRNOG00000006582	Aptx	aprataxin	nucleus,chromatin,nucleoplasm,nucleolus, nucleoplasm. [Nucleus]	single-stranded DNA binding,double-stranded RNA binding,mismatched DNA binding,DNA 5'-adenosine monophosphate hydrolase activity,single-strand break-containing DNA binding,DNA binding,catalytic activity, metal ion binding, damaged DNA binding, phosphoglycolate phosphatase activity,protein N-terminus binding,polynucleotide 3'-phosphatase activity,phosphoprotein binding,chromatin binding. [Binding,…	single strand break repair, double-strand break repair, DNA repair, cellular response to DNA damage stimulus, regulation of protein stability, response to hydrogen peroxide, DNA ligation,polynucleotide 3' dephosphorylation,nucleic acid phosphodiester bond hydrolysis,dephosphorylation. [Nucleic acid metabolism,Response to stimulus,Protein metabolism,Phosphorylation and dephosphorylation]
ENSRNOT00000088630	0.33	1.45	0.227586	-2.13551	0.0209948	0.490159	down	ENSRNOG00000057658	Gpr173	G-protein coupled receptor 173	plasma membrane,integral component of membrane,membrane. [Membrane/plasma membrane]	G protein-coupled receptor activity,gonadotropin-releasing hormone receptor activity. [Receptor]	G protein-coupled receptor signaling pathway,signal transduction,cellular response to gonadotropin-releasing hormone,negative regulation of neuron migration. [Signaling,Cell migration,Response to stimulus]
ENSRNOT00000078100	0.166667	0.72	0.231481	-2.11103	0.000459863	0.0868472	down	ENSRNOG00000061304	Atp2b3	ATPase plasma membrane Ca2+ transporting 3	membrane,integral component of membrane, plasma membrane,GABA-ergic synapse,glutamatergic synapse,presynapse. [Membrane/plasma membrane,Synapse]	calcium transmembrane transporter activity,nucleotide binding,ATP binding, metal ion binding,calcium-transporting ATPase activity involved in regulation of presynaptic cytosolic calcium ion concentration. [Transporter,Binding,Catalysis]	calcium ion transmembrane transport, calcium ion transport, ion transport,calcium ion export across plasma membrane, regulation of cytosolic calcium ion concentration, regulation of presynaptic cytosolic calcium ion concentration. [Substance transport]
ENSRNOT00000090125	2.13	8.85333	0.240587	-2.05537	0.0339303	0.573849	down	ENSRNOG00000030630	Ehmt2	euchromatic histone lysine methyltransferase 2	nucleus,nucleolus. [Nucleus]	p53 binding,zinc ion binding,histone-lysine N-methyltransferase activity,RNA polymerase II transcription regulatory region sequence-specific DNA binding, histone methyltransferase activity (H3-K27 specific),promoter-specific chromatin binding,C2H2 zinc finger domain binding,protein-lysine N-methyltransferase activity,histone methyltransferase activity (H3-K9 specific), protein binding. [Binding,C…	histone lysine methylation,cellular response to drug,DNA methylation, spermatid development, long-term memory, regulation of DNA methylation, negative regulation of transcription by RNA polymerase II, regulation of DNA replication, synaptonemal complex assembly,germ cell development, fertilization, peptidyl-lysine dimethylation, response to ethanol, behavioral response to cocaine, regulation of h…
ENSRNOT00000076412	2.88667	11.98	0.240957	-2.05315	0.00923427	0.366758	down	ENSRNOG00000007091	Ly6e	lymphocyte antigen 6 complex, locus E	plasma membrane,anchored component of membrane,integral component of membrane,membrane,synapse. [Membrane/plasma membrane,Synapse]	acetylcholine receptor inhibitor activity. [Modulator]	in utero embryonic development,organ growth,negative regulation of viral entry into host cell,acetylcholine receptor signaling pathway,epinephrine secretion,ventricular cardiac muscle tissue morphogenesis, adrenal gland development,norepinephrine metabolic process,negative regulation of signaling receptor activity. [Differentiation and development,Substance transport,Signaling, Neurotransmitter m…
ENSRNOT00000011451	0.0333333	0.136667	0.243902	-2.03562	0.0306381	0.557256	down	ENSRNOG00000008053	Atp8a2	ATPase phospholipid transporting 8A2	plasma membrane, integral component of membrane,membrane,endosome, Golgi apparatus, nucleoplasm. [Membrane/plasma membrane,Vesicle,Golgi apparatus,Nucleus]	ATPase-coupled intramembrane lipid transporter activity,magnesium ion binding,nucleotide binding,ATP binding,metal ion binding,aminophospholipid flippase activity. [Transporter,Binding,Catalysis]	neuron development,phospholipid translocation, phospholipid transport,aging, retina layer formation, response to auditory stimulus,positive regulation of multicellular organism growth, inner ear morphogenesis,eating behavior,positive regulation of phospholipid translocation, involuntary skeletal muscle contraction,axonogenesis,skin development, neuron development,neuromuscular process controlling…
ENSRNOT00000092581	13.98	54.0667	0.25857	-1.95138	0.0150719	0.44083	down	ENSRNOG00000052087	Ubap2	ubiquitin-associated protein 2	cytoplasm,nucleus,P-body. [Cytoplasm/cytosol,Nucleus]	protein binding,cadherin binding,RNA binding. [Binding]	regulation of gene expression. [Nucleic acid metabolism]
ENSRNOT00000092245	0.33	1.26667	0.260526	-1.9405	0.00406765	0.255895	down	ENSRNOG00000020650	Slc17a7	solute carrier family 17 member 7	synaptic vesicle membrane,integral component of membrane,excitatory synapse,cytoplasmic vesicle,cell junction,neuron projection,synapse, presynaptic active zone,postsynapse. [Synapse,Vesicle, Membrane/plasma membrane,Cytoplasm/cytosol,Extracellular region,Nucleus,Cell projection]	sodium:inorganic phosphate symporter activity,sodium:phosphate symporter activity,inorganic phosphate transmembrane transporter activity, extracellularly glutamate-gated chloride channel activity,protein binding. [Transporter,Ion channel,Binding]	anion transport,synaptic transmission(glutamatergic),regulation of synapse structure or activity,neurotransmitter loading into synaptic vesicle, transmembrane transport,sodium ion transport, neurotransmitter transport, ion transport, phosphate ion transport,L-glutamate import,brain development,sequestering of neurotransmitter, excitatory postsynaptic potential, regulation of synaptic vesicle endo…
ENSRNOT00000090572	0.6	2.29	0.262009	-1.93231	0.00680722	0.324158	down	ENSRNOG00000011969	Dock9	dedicator of cytokinesis 9	membrane,integral component of membrane. [Membrane/plasma membrane]	guanyl-nucleotide exchange factor activity. [Modulator]	small GTPase mediated signal transduction,regulation of catalytic activity. [Signaling,Enzyme activity regulation]
ENSRNOT00000064340	0.366667	1.39333	0.263158	-1.926	0.000909123	0.131598	down	ENSRNOG00000034116	Gk	glycerol kinase	mitochondrial outer membrane,mitochondrion,membrane,cytoplasm. [Mitochondrion,Cytoplasm/cytosol]	glycerol kinase activity,phosphotransferase activity(alcohol group as acceptor),kinase activity,transferase activity, ATP binding,nucleotide binding. [Catalysis,Binding]	carbohydrate metabolic process,glycerol-3-phosphate metabolic process, glycerol metabolic process,phosphorylation,glycerol catabolic process. [Carbohydrate metabolism,Lipid metabolism, phosphorylation and dephosphorylation]
ENSRNOT00000084243	1.91667	7.25	0.264368	-1.91938	0.0183377	0.471377	down	ENSRNOG00000020526	Mau2	MAU2 sister chromatid cohesion factor	SMC loading complex,Scc2-Scc4 cohesin loading complex,chromatin,nucleus,nucleoplasm,chromatin. [Cytoplasm/cytosol,Nucleus]	protein N-terminus binding,double-stranded DNA binding. [Binding]	chromosome segregation,maintenance of mitotic sister chromatid cohesion,cohesin loading,mitotic sister chromatid cohesion. [Cell cycle]
ENSRNOT00000027182	11.4133	43.1167	0.264708	-1.91753	4.39e-19	1.48e-15	down	ENSRNOG00000020027	Arhgef2	Rho/Rac guanine nucleotide exchange factor 2	ruffle membrane, cytoskeleton, vesicle,cytoplasm,cytoplasmic vesicle,cell junction, Golgi apparatus,bicellular tight junction,microtubule,neuronal cell body,dendritic shaft,postsynaptic density,podosome, spindle, intracellular component,glutamatergic synapse. [Membrane/plasma membrane,Cytoskeleton,Vesicle,Cytoplasm/cytosol,Extracellular region,Golgi apparatus, Synapse]	microtubule binding,guanyl-nucleotide exchange factor activity, metal ion binding,protein binding,small GTPase binding. [Binding,Modulator]	cell morphogenesis, actin filament organization,positive regulation of neuron differentiation,regulation of Rho protein signal transduction,asymmetric neuroblast division,positive regulation of neuron migration, cellular response to muramyl dipeptide,positive regulation of NF-kappaB transcription factor activity,positive regulation of peptidyl-tyrosine phosphorylation,positive regulation of inter…
ENSRNOT00000012424	0.166667	0.626667	0.265957	-1.91073	0.0032722	0.239212	down	ENSRNOG00000009145	Klf12	Kruppel-like factor 12	cytosol, nucleoplasm,chromatin. [Cytoplasm/cytosol,Nucleus]	RNA polymerase II transcription regulatory region sequence-specific DNA binding,DNA binding,sequence-specific double-stranded DNA binding,DNA-binding transcription repressor activity(RNA polymerase II-specific),DNA-binding transcription factor activity,RNA polymerase II cis-regulatory region sequence-specific DNA binding. [Binding,Modulator, Transcription factor]	negative regulation of transcription by RNA polymerase II,regulation of transcription,(DNA-templated),positive regulation of transcription by RNA polymerase II. [Nucleic acid metabolism]
ENSRNOT00000033324	0.22	0.826667	0.266129	-1.9098	6.14e-07	0.000461686	down	ENSRNOG00000004917	Rasal2	RAS protein activator like 2	unknown. [Unknown]	GTPase activator activity. [Modulator]	positive regulation of GTPase activity,regulation of GTPase activity,signal transduction. [Enzyme activity regulation,Signaling]
ENSRNOT00000064637	0.32	1.18	0.271186	-1.88264	0.0453721	0.630986	down	ENSRNOG00000001272	Mcm3ap	minichromosome maintenance complex component 3 associated protein	transcription export complex 2,nucleus,cytoplasm,nuclear pore nuclear basket. [Cytoplasm/cytosol,Nucleus]	H3 histone acetyltransferase activity,chromatin binding,histone acetyltransferase activity,histone binding,nucleic acid binding. [Catalysis,Binding]	nucleosome organization,somatic hypermutation of immunoglobulin genes,poly(A)+ mRNA export from nucleus,mRNA export from nucleus,histone acetylation,histone H3 acetylation. [Nucleic acid metabolism, Protein metabolism, Substance transport]
ENSRNOT00000086078	0.17	0.623333	0.272727	-1.87447	0.0170896	0.464984	down	ENSRNOG00000022893	Rimbp2	RIMS binding protein 2	cell junction,synapse,plasma membrane,membrane,presynaptic active zone cytoplasmic component. [Extracellular region,Synapse,Membrane/plasma membrane,Cytoplasm/cytosol]	protein binding. [Binding]	negative regulation of phosphatase activity. [Enzyme activity regulation]
ENSRNOT00000087076	0.786667	2.87	0.2741	-1.86723	0.0104808	0.383778	down	ENSRNOG00000036814	Atp6v0a1	ATPase H+ transporting V0 subunit a1	proton-transporting V-type ATPase（V0 domain）,vacuolar proton-transporting V-type ATPase, V0 domain;membrane,integral component of membrane,perinuclear region of cytoplasm,intracellular organelle, intracellular membrane-bounded organelle,cytosol,Golgi apparatus,cytoplasm,nuclear speck, plasma membrane. [Cytoplasm/cytosol,Membrane/plasma membrane,Golgi apparatus,Nucleus]	proton transmembrane transporter activity,ATPase binding. [Transporter,Binding]	proton transmembrane transport,ion transport, toxin transport,regulation of macroautophagy. [Substance transport,Autophagy]
ENSRNOT00000063861	0.17	0.62	0.274194	-1.86673	0.000886814	0.129841	down	ENSRNOG00000007733	Arhgef9	Cdc42 guanine nucleotide exchange factor 9	cell junction,synapse,cytoplasm, cell cortex,postsynaptic density,GABA-ergic synapse,cytoplasm, plasma membrane,glycinergic synapse. [Extracellular region,Synapse, Cytoplasm/cytosol, Membrane/plasma membrane]	guanyl-nucleotide exchange factor activity, protein binding. [Modulator,Binding]	receptor clustering,regulation of postsynaptic specialization assembly,regulation of catalytic activity. [Differentiaton and development,Enzyme activity regulation]
ENSRNOT00000019560	0.12	0.433333	0.276923	-1.85244	0.0324261	0.562475	down	ENSRNOG00000014173	Smc3	structural maintenance of chromosomes 3	mitotic spindle pole, nuclear matrix,nucleoplasm,cohesin complex, chromatin, nucleus,chromosome. [Nucleus,Cytoplasm/cytosol]	chromatin binding,dynein complex binding, beta-tubulin binding, protein heterodimerization activity, mediator complex binding,ATP binding,ATPase activity. [Binding,Catalysis]	mitotic spindle assembly, meiotic cell cycle, sister chromatid cohesion,regulation of DNA replication, stem cell population maintenance,chromosome organization,cell division, cell cycle. [Cell cycle,Nucleic acid metabolism,Cell growth and proliferation]
ENSRNOT00000051353	0.0966667	0.343333	0.281553	-1.82852	0.0402421	0.607857	down	ENSRNOG00000030800	Igdcc3	immunoglobulin superfamily, DCC subclass, member 3	integral component of membrane, membrane,integral component of plasma membrane. [Membrane/plasma membrane]	unknown. [Unknown]	neuromuscular process controlling balance. [Neurotransmitter metabolism and release]
ENSRNOT00000089522	0.53	1.82	0.291209	-1.77987	2.13e-05	0.00880511	down	ENSRNOG00000007831	Ufl1	Ufm1-specific ligase 1	endoplasmic reticulum membrane. [Endoplasmic reticulum]	UFM1 ligase activity,transferase activity. [Catalysis]	protein ufmylation. [Protein metabolism]
ENSRNOT00000005848	0.333333	1.10333	0.302115	-1.72683	5.9e-06	0.00362542	down	ENSRNOG00000004378	Abca5	ATP binding cassette subfamily A member 5	Golgi apparatus,late endosome,lysosome,Golgi membrane,late endosome membrane, lysosomal membrane,intracellular membrane-bounded organelle,integral component of membrane,endosome,membrane. [Golgi apparatus,Vesicle,Lysosome,Golgi apparatus,Membrane/plasma membrane]	lipid transporter activity,ATPase-coupled transmembrane transporter activity,ATP binding, ATPase activity,nucleotide binding. [Transporter,Catalysis,Binding]	negative regulation of macrophage derived foam cell differentiation,sterol transport,cholesterol efflux,high-density lipoprotein particle remodeling, lipid transport,cholesterol homeostasis,positive regulation of reverse cholesterol transport,regulation of cholesterol efflux,cholesterol metabolic process,cholesterol transport,transmembrane transport. [Differentiation and development,Substance tra…
ENSRNOT00000025981	0.23	0.746667	0.308036	-1.69883	0.00211646	0.194403	down	ENSRNOG00000019127	Zfp606	zinc finger protein 606	nucleoplasm,nucleus. [Nucleus]	metal ion binding,RNA polymerase II cis-regulatory region sequence-specific DNA binding,DNA-binding transcription activator activity(RNA polymerase II-specific). [Binding,Modulator]	regulation of transcription(DNA-templated),positive regulation of transcription by RNA polymerase II,regulation of transcription by RNA polymerase II. [Nucleic acid metabolism]
ENSRNOT00000010471	0.47	1.49667	0.314031	-1.67102	0.0324423	0.562475	down	ENSRNOG00000007925	Pak6	p21 (RAC1) activated kinase 6	cytoplasm,fibrillar center,nucleoplasm,cell junction. [Cytoplasm/cytosol, Nucleus,Cytoskeleton,Extracellular region]	kinase activity,protein serine/threonine kinase activity,protein kinase activity,ATP binding,protein serine kinase activity,protein threonine kinase activity,nucleotide binding. [Catalysis,Binding]	phosphorylation,stress-activated protein kinase signaling cascade,activation of protein kinase activity,protein phosphorylation,learning,neuron projection extension,locomotory behavior, memory,neuron projection arborization. [Phosphorylation and dephosphorylation,Differentiation and development,Signaling,Defense and stress, Leaning and memory]
ENSRNOT00000035463	0.0833333	0.256667	0.324675	-1.62293	0.0260369	0.529073	down	ENSRNOG00000010791	Fam65c(RIPOR3)	family with sequence similarity 65, member C	unknown. [Unknown]	unknown [Unknown]	unknown [Unknown]
ENSRNOT00000092024	0.453333	1.37667	0.329298	-1.60254	0.0252852	0.52458	down	ENSRNOG00000060528	Cacna1g	calcium voltage-gated channel subunit alpha1 G	plasma membrane,voltage-gated calcium channel complex,membrane,integral component of membrane,cytoplasm,synapse. [Membrane/plasma membrane,Cytoplasm/cytosol,Synapse]	voltage-gated calcium channel activity,cation channel activity,low voltage-gated calcium channel activity,ion channel activity,calcium channel activity,voltage-gated ion channel activity,scaffold protein binding. [Ion channel,Binding]	calcium ion import,ion transport,transmembrane transport,calcium ion transmembrane transport,calcium ion transport,regulation of ion transmembrane transport,action potential,chemical synaptic transmission, regulation of atrial cardiac muscle cell membrane depolarization,regulation of heart rate,response to nickel cation. [Substance transport,Other substance metabolism, Neurotransmitter metabolism…
ENSRNOT00000080124	0.273333	0.823333	0.331984	-1.59082	0.00846241	0.35443	down	ENSRNOG00000011931	Smarca2	SWI/SNF related, matrix associated, actin dependent regulator of chromatin, subfamily a, member 2	nucleus. [Nucleus]	DNA-dependent ATPase activity,DNA binding,histone binding, ATP binding, ATPase activity,nucleosome-dependent ATPase activity,helicase activity,hydrolase activity,nucleotide binding,chromatin binding, transcription coactivator activity,transcription regulatory region sequence-specific DNA binding. [Modulator,Binding,Catalysis]	ATP-dependent chromatin remodeling,positive regulation of transcription by RNA polymerase II, regulation of transcription(DNA-templated), chromatin remodeling, aortic smooth muscle cell differentiation, spermatid development, negative regulation of cell population proliferation,negative regulation of cell growth,negative regulation of transcription(DNA-templated),positive regulation of transcript…
ENSRNOT00000089985	0.54	1.62333	0.332649	-1.58793	0.0487601	0.640308	down	ENSRNOG00000014797	Tmbim1	transmembrane BAX inhibitor motif containing 1	endosome membrane,lysosomal membrane,Golgi apparatus. [Vesicle,Lysosome,Golgi apparatus]	death receptor binding. [Binding]	positive regulation of blood vessel remodeling,negative regulation of extrinsic apoptotic signaling pathway via death domain receptors,negative regulation of catalytic activity,negative regulation of Fas signaling pathway,negative regulation of protein localization to plasma membrane. [Differentiation and development,Apoptosis/death,Enzyme activity regulation,Signaling,Substance transport]
ENSRNOT00000089800	0.423333	1.26667	0.334211	-1.58117	0.00197256	0.186118	down	ENSRNOG00000056944	Arhgap24	Rho GTPase activating protein 24	focal adhesion,cell projection,cell junction,cytoplasm,cytoskeleton,focal adhesion,adherens junction. [Extracellular region,Cell projection,Cytoplasm/cytosol,Cytoskeleton]	GTPase activator activity. [Modulator]	signal transduction. [Signaling]
ENSRNOT00000083937	0.33	0.986667	0.334459	-1.5801	0.0225033	0.503719	down	ENSRNOG00000011454	Tbck	TBC1 domain containing kinase	midbody,mitotic spindle,cytoplasm. [Cytoplasm/cytosol]	GTPase activator activity,protein kinase activity,ATP binding. [Modulator,Catalysis,Binding]	intracellular protein transport,activation of GTPase activity,protein phosphorylation,regulation of TOR signaling,cell population proliferation,actin cytoskeleton organization. [Substance transport, Enzyme activity regulation, Phosphorylation and dephosphorylation,Cell growth and proliferation,Signaling,Cytoskeleton organization]
ENSRNOT00000064079	0.396667	1.16333	0.340974	-1.55227	0.00385114	0.25365	down	ENSRNOG00000004395	Fbxw11	F-box and WD repeat domain containing 11	nuclear envelope,microtubule associated complex,cytoplasmic microtubule,neuronal cell body, kinetochore, neuron projection,nucleus, cytoplasm, SCF ubiquitin ligase complex,centrosome,cytosol,axon cytoplasm. [Nucleus,Membrane/plasma membrane,Cytoskeleton,Cytoplasm/cytosol,Cell projection]	microtubule plus-end binding,dynein complex binding,ubiquitin-protein transferase activity,ubiquitin protein ligase activity. [Binding,Catalysis]	germ cell development, microtubule organizing center organization, establishment of mitotic spindle orientation, nuclear migration,retrograde axonal transport, vesicle transport along microtubule, brain morphogenesis,regulation of microtubule motor activity,SCF-dependent proteasomal ubiquitin-dependent protein catabolic process, negative regulation of NIK/NF-kappaB signaling,protein polyubiquitin…
ENSRNOT00000093546	0.63	1.82	0.346154	-1.53051	0.0215155	0.492066	down	ENSRNOG00000010479	Mycbp2	MYC binding protein 2, E3 ubiquitin protein ligase	axon,microtubule cytoskeleton. [Cytoskeleton]	guanyl-nucleotide exchange factor activity,identical protein binding,zinc ion binding,ubiquitin protein ligase activity. [Modulator,Binding,Catalysis]	motor neuron axon guidance,branchiomotor neuron axon guidance,positive regulation of protein ubiquitination,regulation of protein localization,cell morphogenesis involved in neuron differentiation,central nervous system projection neuron axonogenesis,circadian regulation of gene expression,negative regulation of protein catabolic process,neuromuscular process,regulation of cytoskeleton organizati…
ENSRNOT00000031625	8.72	24.95	0.349499	-1.51664	9.16e-47	9.29e-43	down	ENSRNOG00000018168	Klc4	kinesin light chain 4	Cytoskeleton. [Cytoskeleton]	organelle transport. [Transporter]	modulation of ATPase activity. [Enzyme activity regulation]
ENSRNOT00000065720	8.8	24.37	0.3611	-1.46953	0.00287724	0.227062	down	ENSRNOG00000019476	Agap1	ArfGAP with GTPase domain, ankyrin repeat and PH domain 1	nucleus,membrane. [Nucleus,Membrane/plasma membrane]	metal ion binding,GTP binding,GTPase activator activity,nucleotide binding, phospholipid binding,GTPase activity. [Binding,Modulator,Catalysis]	positive regulation of GTPase activity,signal transduction. [Enzyme activity regulation,Signaling]
ENSRNOT00000000554	3.98667	11.0267	0.361548	-1.46774	0.00240111	0.206394	down	ENSRNOG00000000474	Rgl2	ral guanine nucleotide dissociation stimulator-like 2	unknown. [Unknown]	guanyl-nucleotide exchange factor activity. [Modulator]	signal transduction,small GTPase mediated signal transduction, regulation of Ral protein signal transduction, negative regulation of cardiac muscle cell apoptotic process,positive regulation of phosphatidylinositol 3-kinase signaling, regulation of catalytic activity. [Signaling,Enzyme activity regulation,Apoptosis/death]
ENSRNOT00000039438	0.57	1.57333	0.362288	-1.46479	0.000959514	0.134186	down	ENSRNOG00000034184	Zfp583	zinc finger protein 583	nucleus. [Nucleus]	RNA polymerase II cis-regulatory region sequence-specific DNA binding,DNA-binding transcription factor activity(RNA polymerase II-specific),metal ion binding. [Binding,Transcription factor]	regulation of transcription by RNA polymerase II,regulation of transcription(DNA-templated). [Nucleic acid metabolism]
ENSRNOT00000089172	1.85667	5.02667	0.369363	-1.43689	2.29e-05	0.00928335	down	ENSRNOG00000023035	Smim8	small integral membrane protein 8	membrane,single-pass membrane protein. [Membrane/plasma membrane]	unknown. [Unknown]	unknown. [Unknown]
ENSRNOT00000077624	1.06333	2.82667	0.376179	-1.41051	0.0380124	0.597305	down	ENSRNOG00000012247	Rab7a	RAB7A, member RAS oncogene family	lysosome, endosome,lipid droplet,cytoplasmic vesicle,membrane,late endosome,alveolar lamellar body, cytoplasm, endosome membrane,extrinsic component of lysosome membrane, Golgi apparatus,phagophore assembly site membrane, phagocytic vesicle,cytosol,anchored component of synaptic vesicle membrane. [Lysosme,Vesicle,Membrane/plasma membrane,Cytoplasm/cytosol,Golgi apparatus, Phagosome]	GTPase activity, GTP binding,nucleotide binding,GDP binding,protein binding. [Catalysis,Binding]	autophagy,lipid metabolic process,protein transport,autophagosome assembly,protein to membrane docking,early endosome to late endosome transport,bone resorption, epidermal growth factor catabolic process, lipophagy,protein targeting to lysosome,retrograde transport, endosome to Golgi,phagosome acidification,phagosome-lysosome fusion, positive regulation of protein catabolic process,positive regul…
ENSRNOT00000018055	3.42667	9.09667	0.376695	-1.40853	0.00165185	0.174528	down	ENSRNOG00000024365	Ect2	epithelial cell transforming 2	cell cortex,nucleus,cytoplasm,cleavage furrow,midbody, cell-cell junction,mitotic spindle,central spindlin complex, nuclear body. [Cytoplasm/cytosol,Nucleus,Extracellular region]	guanyl-nucleotide exchange factor activity,GTPase activator activity,Protein homodimerization activity,small GTPase binding. [Modulator,Binding]	activation of GTPase activity,nervous system development,mitotic cytokinesis,regulation of cytokinesis, actomyosin contractile ring assembly,intracellular signal transduction,positive regulation of GTPase activity,positive regulation of apoptotic process,protein homooligomerization,cellular response to ionizing radiation,activation of protein kinase activity,positive regulation of cytokinesis,cel…
ENSRNOT00000007620	10.4833	27.58	0.380106	-1.39552	0.023248	0.507651	down	ENSRNOG00000005310	Cul1	cullin 1	SCF ubiquitin ligase complex,cullin-RING ubiquitin ligase complex,Parkin-FBXW7-Cul1 ubiquitin ligase complex,Parkin-FBXW7-Cul1 ubiquitin ligase complex. [Cytoplasm/cytosol]	ubiquitin-protein transferase activity,ubiquitin protein ligase binding. [Catalysis,Binding]	protein ubiquitination,SCF-dependent proteasomal ubiquitin-dependent protein catabolic process,ubiquitin-dependent protein catabolic process,protein monoubiquitination,apoptotic process,cell population proliferation,protein K48-linked ubiquitination,animal organ morphogenesis. [Protein metabolism,Apoptosis/death,Cell growth and proliferation,Differentiation and development]
ENSRNOT00000032275	1.01333	2.63333	0.38481	-1.37778	0.0442904	0.626551	down	ENSRNOG00000013321	Dock11	dedicator of cytokinesis 11	cytosol. [Cytoplasm/cytosol]	guanyl-nucleotide exchange factor activity. [Modulator]	marginal zone B cell differentiation,B cell homeostasis, positive regulation of GTPase activity,positive regulation of filopodium assembly,small GTPase mediated signal transduction. [Differentiation and development,Enzyme activity regulation,Immune, Signaling]
ENSRNOT00000082037	1.59333	4.13333	0.385484	-1.37526	0.000763667	0.119167	down	ENSRNOG00000018194	Srrm1	serine and arginine repetitive matrix 1	Nucleus, catalytic step 2 spliceosome, nuclear speck. [Nucleus]	DNA binding,RNA binding. [Binding]	mRNA processing,RNA splicing. [Nucleic acid metabolism]
ENSRNOT00000064965	0.18	0.466667	0.385714	-1.3744	0.0439535	0.624398	down	ENSRNOG00000023577	Gigyf2	GRB10 interacting GYF protein 2	integral component of membrane,proximal dendrite,cytoplasm,vesicle, perikaryon, endosome, endoplasmic reticulum,Golgi apparatus,cytoplasmic stress granule,protein-containing complex. [Membrane/plasma membrane, Cytoplasm/cytosol,Vesicle,Endoplasmic reticulum,Golgi apparatus]	proline-rich region binding. [Binding]	multicellular organism growth,feeding behavior,cellular protein metabolic process,musculoskeletal movement,mRNA destabilization,negative regulation of translation,spinal cord motor neuron differentiation, mitotic G1 DNA damage checkpoint,neuromuscular process controlling balance,adult locomotory behavior,post-embryonic development,posttranscriptional gene silencing. [Protein metabolism, Muscle co…
ENSRNOT00000080012	0.563333	1.45	0.388506	-1.36399	0.0371311	0.591856	down	ENSRNOG00000054008	Scamp5	secretory carrier membrane protein 5	integral component of membrane,membrane,Golgi membrane,trans-Golgi network membrane,recycling endosome membrane,plasma membrane,integral component of membrane,membrane. [Membrane/plasma membrane,Golgi apparatus, Vesicle]	protein-containing complex binding. [Binding]	protein transport,positive regulation of cytokine production,negative regulation of endocytosis,positive regulation of calcium ion-dependent exocytosis,response to endoplasmic reticulum stress. [Substance transport,Inflammatory response,Response to stimulus, Defense and stress]
ENSRNOT00000090211	5.15	13.0133	0.395748	-1.33735	0.027625	0.541973	down	ENSRNOG00000008604	Nsfl1c	NSFL1 cofactor	VCP-NSFL1C complex,cytosol,nucleus,Golgi apparatus,cytoskeleton,nucleus, chromosome,nucleoplasm,intermediate filament cytoskeleton,Golgi stack,microtubule organizing center,spindle pole centrosome. [Cytoplasm/cytosol,Nucleus,Golgi apparatus,Cytoskeleton]	protein binding,ubiquitin binding,lipid binding,phospholipid binding, ATPase binding. [Binding]	membrane fusion,autophagosome assembly,Golgi organization,nuclear envelope reassembly,proteasome-mediated ubiquitin-dependent protein catabolic process,positive regulation of mitotic centrosome separation, negative regulation of protein localization to centrosome,establishment of mitotic spindle orientation. [Cell adhesion,Substance transport,Autophagy,Organelle organization,Differentiation and d…
ENSRNOT00000084163	1.26	3.16	0.398734	-1.3265	0.0461628	0.632742	down	ENSRNOG00000007924	Mios	meiosis regulator for oocyte development	GATOR2 complex,lysosomal membrane,cytoplasm,cell junction,nucleoplasm. [Cytoplasm/cytosol,Lysosome,Extracellular region,Nucleus]	protein binding. [Binding]	cellular response to amino acid starvation,positive regulation of TOR signaling,cellular protein-containing complex localization. [Response to stimulus,Signaling,Substance transport]
ENSRNOT00000005031	0.88	2.2	0.4	-1.32193	0.000608018	0.104528	down	ENSRNOG00000003773	Hmox2	heme oxygenase 2	endoplasmic reticulum,intracellular membrane-bounded organelle,plasma membrane. [Endoplasmic reticulum,Membrane/plasma membrane]	metal ion binding, oxidoreductase activity, heme oxygenase (decyclizing) activity, protein binding, heme binding. [Binding,Catalysis]	oxidation-reduction process, response to oxidative stress,response to hypoxia,heme oxidation,heme catabolic process, iron ion homeostasis. [Cell redox homeostasis,Response to stimulus, Defense and stress,other substance metabolism, Ion homeostasis]
ENSRNOT00000026966	0.55	1.37	0.40146	-1.31667	0.00486942	0.279833	down	ENSRNOG00000019883	Pak4	p21 (RAC1) activated kinase 4	cytoplasm. [Cytoplasm/cytosol]	protein kinase activity,protein serine/threonine kinase activity,ATP binding, kinase activity,protein threonine kinase activity,protein serine kinase activity,nucleotide binding. [Catalysis,Binding]	protein phosphorylation,stress-activated protein kinase signaling cascade,activation of protein kinase activity,positive regulation of angiogenesis,cellular response to organic cyclic compound,negative regulation of endothelial cell apoptotic process,dendritic spine development,positive regulation of angiogenesis,cellular response to organic cyclic compound. [Phosphorylation and dephosphorylation…
ENSRNOT00000090775	0.316667	0.786667	0.402542	-1.31279	0.0467471	0.635717	down	ENSRNOG00000052038	Haus8	HAUS augmin-like complex, subunit 8	mitotic spindle microtubule,nuclear microtubule,cytoplasm, microtubule organizing center,cytoskeleton,microtubule. [Cytoskeleton,Nucleus,Cytoplasm/cytosol]	microtubule binding. [Binding]	spindle assembly,centrosome cycle,cell division,cell cycle. [Cell cycle]
ENSRNOT00000085394	2.23667	5.54667	0.403245	-1.31027	0.00744484	0.334834	down	ENSRNOG00000002991	Srr	serine racemase	plasma membrane,apical part of cell,cytoplasm,neuronal cell body. [Membrane/plasma membrane,Cytoplasm/cytosol]	ATP binding,calcium ion binding,D-serine ammonia-lyase activity,glycine binding,dentical protein binding,L-serine ammonia-lyase activity,magnesium ion binding,DZ domain binding,protein homodimerization activity,pyridoxal phosphate binding,serine racemase activity,threonine racemase activity. [Binding,Catalysis]	aging,brain development,D-serine biosynthetic process,D-serine metabolic process,L-serine metabolic process,pyruvate biosynthetic process,response to drug,response to lipopolysaccharide,response to morphine,response to organic cyclic compound,serine family amino acid metabolic process. [Aging,Differentiation and development,Response to stimulus,Carbohydrate metabolism,Protein metabolism]
ENSRNOT00000091747	0.64	1.57	0.407643	-1.29462	0.00765655	0.335466	down	ENSRNOG00000010526	Dennd1a	DENN domain containing 1A	intracellular membrane-bounded organelle,cytosol,clathrin-coated vesicle,cytoplasmic vesicle,synapse,neuronal cell body,dendrite,clathrin-coated vesicle membrane,nucleoplasm, presynapse. [Membrane/plasma membrane,Cytoplasm/cytosol,Vesicle,Synapse,Nucleus]	phosphatidylinositol phosphate binding, guanyl-nucleotide exchange factor activity,phosphatidylinositol-3-phosphate binding,small GTPase binding,SH3 domain binding. [Binding,Modulator]	endocytic recycling,endocytosis,positive regulation of GTPase activity,synaptic vesicle endocytosis, regulation of Rab protein signal transduction. [Substance transport,Enzyme activity regulation, Signaling]
ENSRNOT00000091746	0.183333	0.44	0.416667	-1.26303	0.0180259	0.470621	down	ENSRNOG00000030759	Nhs	NHS actin remodeling regulator	bicellular tight junction, cytoplasm,lamellipodium,focal adhesion,apical plasma membrane,nuclear body,cell junction,Golgi apparatus, cell projection,membrane. [Extracellular region, Cytoplasm/cytosol, Nucleus,Golgi apparatus,Membrane/plasma membrane,Cell projection]	microtubule binding,functioning in eye, tooth, craniofacial and brain development, and regulating actin remodeling and cell morphology. [Binding, Modulator]	lens development in camera-type eye,cell differentiation. [Differentiation and development]
ENSRNOT00000049259	1.70333	4.07	0.418509	-1.25667	0.0254051	0.52535	down	ENSRNOG00000010188	Satb2	SATB homeobox 2	nucleus,transcription regulator complex,histone deacetylase complex,nucleoplasm. [Nucleus]	DNA binding,RNA polymerase II transcription regulatory region sequence-specific DNA binding,RNA polymerase II cis-regulatory region sequence-specific DNA binding,sequence-specific DNA binding,chromatin binding,DNA-binding transcription activator activity(RNA polymerase II-specific),chromatin binding(sequence-specific DNA binding). [Modulator, Binding]	negative regulation of transcription by RNA polymerase II, osteoblast development,chromatin remodeling,roof of mouth development,embryonic pattern specification,regulation of gene expression,commitment of neuronal cell to specific neuron type in forebrain,positive regulation of transcription by RNA polymerase II,embryonic skeletal system morphogenesis,cellular response to organic substance,neuron…
ENSRNOT00000078670	3.11333	7.39667	0.42091	-1.24842	1.38e-06	0.000964554	down	ENSRNOG00000014833	Smndc1	survival motor neuron domain containing 1	nuclear speck, Cajal body,nucleus,cytoplasm,spliceosomal complex. [Nucleus,Cytoplasm/cytosol]	RNA binding. [Binding]	mRNA processing,apoptotic process,RNA splicing. [Nucleic acid metabolism,Apoptosis/death]
ENSRNOT00000071930	2.86667	6.68333	0.428928	-1.22119	0.00132036	0.159483	down	ENSRNOG00000049943	Fam60a	family with sequence similarity 60, member A	nucleus,Sin3 complex. [Nucleus]	protein binding. [Binding]	negative regulation of cell migration, positive regulation of cell population proliferation,negative regulation of cell differentiation. [Cell migration,Cell growth and proliferation, Differentiation and development]
ENSRNOT00000016491	1.69333	3.90667	0.433447	-1.20607	0.00182732	0.182606	down	ENSRNOG00000012015	Lrrc49	leucine rich repeat containing 49	cytoplasm, cytoskeleton, microtubule, cytosol. [Cytoplasm/cytosol, Cytoskeleton]	unknown. [Unknown]	outer dynein arm assembly,protein polyglutamylation. [Differentiation and development,Protein metabolism]
ENSRNOT00000077750	0.213333	0.49	0.435374	-1.19967	0.0357571	0.584033	down	ENSRNOG00000061182	Gabre	gamma-aminobutyric acid type A receptor epsilon subunit	membrane,integral component of membrane,chloride channel complex,cell junction,integral component of membrane, plasma membrane,synapse,postsynaptic membrane,postsynaptic membrane. [Membrane/plasma membrane, Extracellular region,Synapse]	GABA-A receptor activity,extracellular ligand-gated ion channel activity,transmembrane signaling receptor activity,ion channel activity,chloride channel activity. [Receptor,Ion channel]	ion transport,ion transmembrane transport,chloride transport,chloride transmembrane transport. [Substance transport]
ENSRNOT00000068406	5.90333	13.39	0.440876	-1.18155	0.0330332	0.566451	down	ENSRNOG00000021390	Meis3	Meis homeobox 3	nucleus. [Nucleus]	DNA-binding transcription factor activity(RNA polymerase II-specific),RNA polymerase II cis-regulatory region sequence-specific DNA binding,DNA-binding transcription activator activity( RNA polymerase II-specific),DNA binding,sequence-specific double-stranded DNA binding, chromatin binding. [Transcription factor,Modulator,Binding]	eye development,brain development,embryonic pattern specification,positive regulation of transcription by RNA polymerase II,regulation of transcription by RNA polymerase II,positive regulation of cell population proliferation,animal organ morphogenesis,regulation of transcription(DNA-templated),positive regulation of protein kinase B signaling,negative regulation of apoptotic signaling pathway. […
ENSRNOT00000076779	1.77333	4.01667	0.441494	-1.17953	0.0213344	0.490159	down	ENSRNOG00000034078	Mxi1	MAX interactor 1, dimerization protein	nucleus,RNA polymerase II transcription regulator complex,cytosol,nucleoplasm,cytoplasm. [Nucleus,Cytoplasm/cytosol]	protein dimerization activity. [Binding]	regulation of transcription by RNA polymerase II,negative regulation of transcription by RNA polymerase II,blastocyst formation,regulation of transcription(DNA-templated). [Nucleic acid metabolism, Differentiation and development]
ENSRNOT00000046919	0.97	2.18667	0.443598	-1.17268	0.0324415	0.562475	down	ENSRNOG00000017758	LOC361985(Protein C1orf43 homolog)	similar to NICE-3	Golgi apparatus,mitochondrion,integral component of membrane,membrane. [Golgi apparatus,Mitochondrion,Membrane/plasma membrane]	General regulator of phagocytosis. [Modulator]	phagocytosis, in utero embryonic development. [Substance transport,Differentiation and development]
ENSRNOT00000056704	12.7733	28.7033	0.445012	-1.16808	0.0336141	0.570128	down	ENSRNOG00000030183	Plod2	procollagen lysine, 2-oxoglutarate 5-dioxygenase 2	membrane,endoplasmic reticulum membrane. [Membrane/plasma membrane,Endoplasmic reticulum]	iron ion binding,L-ascorbic acid binding,procollagen-lysine 5-dioxygenase activity,xidoreductase activity,oxidoreductase activity(acting on paired donors, with incorporation or reduction of molecular oxygen),metal ion binding,dioxygenase activity. [Binding,Catalysis]	oxidation-reduction process,peptidyl-lysine hydroxylation,hydroxylysine biosynthetic process,protein phosphopantetheinylation. [Cell redox homeostasis,Protein metabolism]
ENSRNOT00000083491	1.08333	2.38	0.455182	-1.13548	0.0207654	0.48922	down	ENSRNOG00000005981	Nt5c3a	5'-nucleotidase, cytosolic IIIA	cytoplasm,endoplasmic reticulum. [Cytoplasm/cytosol,Endoplasmic reticulum]	5'-nucleotidase activity,magnesium ion binding,metal ion binding,hydrolase activity,nucleotide binding. [Catalysis,Binding]	nucleotide metabolic process,adenosine metabolic process,CMP catabolic process,defense response to virus,dephosphorylation. [Nucleic acid metabolism,Defense and stress,phosphorylation and dephosphorylation]
ENSRNOT00000026150	35.5433	77.4333	0.459019	-1.12338	1.57e-05	0.00708345	down	ENSRNOG00000019222	Tfdp1	transcription factor Dp-1	nucleus,transcription regulator complex,cytoplasm,RNA polymerase II transcription regulator complex. [Nucleus,Cytoplasm/cytosol]	DNA binding,RNA polymerase II transcription regulatory region sequence-specific DNA binding,cis-regulatory region sequence-specific DNA binding,transcription factor binding,protein domain specific binding, DNA-binding transcription factor activity. [Binding,Transcription factor]	positive regulation of DNA-binding transcription factor activity,regulation of DNA biosynthetic process,anoikis,regulation of transcription(DNA-templated),positive regulation of transcription by RNA polymerase II, epidermis development,positive regulation of transcription(DNA-templated),negative regulation of fat cell proliferation,positive regulation of G1/S transition of mitotic cell cycle,RNA …
ENSRNOT00000080491	0.483333	1.01667	0.47541	-1.07276	0.0420076	0.616356	down	ENSRNOG00000051563	Giot1	gonadotropin inducible ovarian transcription factor 1	endoplasmic reticulum membrane. [Endoplasmic reticulum]	UFM2 ligase activity,transferase activity. [Catalysis]	protein ufmylation. [Protein metabolism]
ENSRNOT00000076859	3.07667	6.46333	0.476019	-1.07091	0.00144658	0.163715	down	ENSRNOG00000000596	Fyn	FYN proto-oncogene, Src family tyrosine kinase	glial cell projection,cell body,membrane raft,dendrite,postsynaptic density,extrinsic component of cytoplasmic side of plasma membrane. [Cell projection,Cytoplasm/cytosol,Membrane/plasma membrane]	protein tyrosine kinase activity,protein kinase activity,ATP binding,transferase activity,kinase activity,nucleotide binding,non-membrane spanning protein tyrosine kinase activity,transmembrane receptor protein tyrosine kinase activity. [Binding,Catalysis]	protein phosphorylation,phosphorylation,peptidyl-tyrosine phosphorylation. [Phosphorylation and dephosphorylation]
ENSRNOT00000002700	1.94333	4.06333	0.478261	-1.06413	0.00815657	0.349732	down	ENSRNOG00000001971	Bbx	BBX, HMG-box containing	nucleus. [Nucleus]	DNA-binding transcription factor activity(RNA polymerase II-specific),RNA polymerase II transcription regulatory region sequence-specific DNA binding,DNA binding, sequence-specific double-stranded DNA binding. [Transcription factor,Binding]	regulation of transcription by RNA polymerase II,bone development. [Nucleic acid metabolism,Differentiation and development]
ENSRNOT00000050900	2.96667	6.18	0.480043	-1.05876	0.0207881	0.48922	down	ENSRNOG00000021260	Prnd	prion protein 2 (dublet)	membrane，anchored component of membrane，anchored component of external side of plasma membrane，plasma membrane. [Membrane/plasma membrane]	copper ion binding. [Binding]	cellular copper ion homeostasis，protein homooligomerization，acrosome reaction, single fertilization. [Ion homeostasis,Protein metabolism,Reproduction]
ENSRNOT00000013428	1.83	3.77667	0.484554	-1.04527	0.000462363	0.0868472	down	ENSRNOG00000009756	Pacsin2	protein kinase C and casein kinase substrate in neurons 2	cytoplasm,ruffle membrane,caveola,cytoplasmic vesicle membrane,recycling endosome membrane, membrane,endosome membrane,early endosome. [Cytoplasm/cytosol,Membrane/plasma membrane,Vesicle]	phospholipid binding,phosphatidic acid binding,lipid binding,cytoskeletal protein binding,identical protein binding. [Binding]	actin cytoskeleton organization, caveola assembly,plasma membrane tubulation. [Cytoskeleton organization,Organelle organization]
ENSRNOT00000076944	3.86333	7.95	0.485954	-1.04111	0.019518	0.478741	down	ENSRNOG00000051179	Vps25	vacuolar protein sorting 25	ESCRT II complex,nucleus,cytoplasm,endosome membrane,cytosol. [Cytoplasm/cytosol,Nucleus,Vesicle, Membrane/plasma membrane]	protein N-terminus binding,protein homodimerization activity,structural molecule activity. [Binding,Structure]	negative regulation of epidermal growth factor-activated receptor activity,protein transport to vacuole involved in ubiquitin-dependent protein catabolic process via the multivesicular body sorting pathway. [Signaling,Substance transport,Protein metabolism]
ENSRNOT00000003895	2.05667	4.17	0.493205	-1.01974	0.00112992	0.149814	down	ENSRNOG00000002862	Clcn5	chloride voltage-gated channel 5	early endosome,integral component of plasma membrane,Golgi apparatus,synaptic vesicle,membrane, endosome,plasma membrane,integral component of membrane,apical part of cell,Golgi membrane,endosome membrane.[Vesicle,Membrane/plasma membrane,Gogi apparatus,Synapse]	voltage-gated chloride channel activity,solute:proton antiporter activity,antiporter activity,nucleotide binding,ATP binding,identical protein binding. [Ion channel,Transporter,Binding]	chloride transport,transmembrane transport,ion transport, endocytosis,chloride transmembrane transport,proton transmembrane transport. [Substance transport]
ENSRNOT00000041310	8.73667	17.6867	0.493969	-1.01751	0.0038263	0.25365	down	ENSRNOG00000017074	Rab28	RAB28, member RAS oncogene family	cell projection,membrane,cytoskeleton, cytoplasm,plasma membrane,ciliary basal body,ciliary rootlet,endomembrane system,ciliary rootlet. [Cell projection,Cytoplasm/cytosol,Membrane/plasma membrane, Cytoskeleton]	GTPase activity. [Catalysis]	toxin transport,intracellular protein transport. [Substance transport]
a treatment with LETX-VI; b control.
c, d, e The terms in the sqare brackets are the classifications of transcript-encoded proteins.
